# Supplementary material for: A second monoclinic polymorph of 2-(3,5-dimethyl-1H-pyrazol-1-yl)-2-hy­droxy­imino-N′-[1-(pyridin-2-yl)ethyl­idene]acetohydrazide
Source: Acta Crystallogr Sect E Struct Rep Online. 2013 Apr 20;69(Pt 5):o765–6. doi: 10.1107/S1600536813009628 (PMC3648291; doi:10.1107/S1600536813009628)
Supplement: Supplementary file 1 [file e-69-0o765-sup1.cif]

##############################################################################
#                                                                            #
# This CIF contains the data in a paper accepted for publication in          #
# Acta Crystallographica Section E. It conforms to the requirements of       #
# Notes for Authors for Acta Crystallographica Section E, and has been       #
# peer reviewed under the auspices of the IUCr Commission on Journals.       #
#                                                                            #
# Full details of the Crystallographic Information File format               #
# are given in the paper "The Crystallographic Information File (CIF):       #
# a New Standard Archive File for Crystallography" by S. R. Hall, F. H.      #
# Allen and I. D. Brown [Acta Cryst. (1991), A47, 655-685].                  #
#                                                                            #
# The current version of the core CIF dictionary is obtainable from          #
# ftp://ftp.iucr.org/pub/cif_core.dic.                                       #
#                                                                            #
# Software is freely available for graphical display of the structure(s)     #
# in this CIF. For information consult the CIF software page                 #
# http://www.iucr.org/resources/cif/software.                                #
#                                                                            #
# This file may be used for bona fide research purposes within the           #
# scientific community so long as proper attribution is given to the journal # 
# article from which it was obtained.                                        #
#                                                                            #
##############################################################################
data_I
_audit_creation_method     SHELXL-97
_chemical_name_systematic
;\
2-(3,5-Dimethyl-1<i>H</i>-pyrazol-1-yl)-2-hydroxyimino-<i>N</i>'-\
[1-(pyridin-2-yl)ethylidene]acetohydrazide
;
_chemical_name_common     ?
_chemical_formula_moiety     'C14 H16 N6 O2'
_chemical_formula_sum     'C14 H16 N6 O2'
_chemical_formula_iupac     'C14 H16 N6 O2'
_chemical_formula_weight     300.33
_chemical_melting_point     ?
_symmetry_cell_setting     monoclinic
_symmetry_space_group_name_H-M     'P 21/n'
_symmetry_space_group_name_Hall     '-P 2yn'
loop_
    _symmetry_equiv_pos_as_xyz
    'x, y, z'
    '-x+1/2, y+1/2, -z+1/2'
    '-x, -y, -z'
    'x-1/2, -y-1/2, z-1/2'
_cell_length_a     19.4734(4)
_cell_length_b     7.7679(2)
_cell_length_c     19.8042(4)
_cell_angle_alpha     90.00
_cell_angle_beta     97.5520(10)
_cell_angle_gamma     90.00
_cell_volume     2969.74(11)
_cell_formula_units_Z     8
_cell_measurement_reflns_used     9866
_cell_measurement_theta_min     2.82
_cell_measurement_theta_max     31.57
_cell_measurement_temperature     100(2)
_exptl_crystal_description     'block'
_exptl_crystal_colour     'colourless'
_exptl_crystal_size_max     0.39
_exptl_crystal_size_mid     0.33
_exptl_crystal_size_min     0.28
_exptl_crystal_density_diffrn     1.343
_exptl_crystal_density_meas     ?
_exptl_crystal_density_method     'not measured'
_exptl_crystal_F_000     1264
_exptl_absorpt_coefficient_mu     0.095
_exptl_absorpt_correction_type     multi-scan
_exptl_absorpt_process_details     '(SADABS; Sheldrick, 2008)'
_exptl_absorpt_correction_T_min     0.9637
_exptl_absorpt_correction_T_max     0.9737
_exptl_special_details     ?
_diffrn_ambient_temperature     100(2)
_diffrn_radiation_type     MoK\a
_diffrn_radiation_wavelength     0.71073
_diffrn_radiation_source     'fine-focus sealed tube'
_diffrn_radiation_monochromator     'curved graphite crystal'
_diffrn_measurement_device_type     'Bruker Kappa APEXII DUO CCD'
_diffrn_measurement_device     '62mm x 62mm CCD camera on \k-goniostat'
_diffrn_measurement_method     '\f scans and \w scans with \k offset'
_diffrn_detector_area_resol_mean     16
_diffrn_reflns_number     64574
_diffrn_reflns_av_R_equivalents     0.0266
_diffrn_reflns_av_sigmaI/netI     0.0176
_diffrn_reflns_theta_min     1.57
_diffrn_reflns_theta_max     31.67
_diffrn_reflns_theta_full     31.67
_diffrn_measured_fraction_theta_max     0.994
_diffrn_measured_fraction_theta_full     0.994
_diffrn_reflns_limit_h_min     -28
_diffrn_reflns_limit_h_max     28
_diffrn_reflns_limit_k_min     -11
_diffrn_reflns_limit_k_max     11
_diffrn_reflns_limit_l_min     -29
_diffrn_reflns_limit_l_max     29
_diffrn_standards_number     ?
_diffrn_standards_interval_count     ?
_diffrn_standards_interval_time     ?
_diffrn_standards_decay_%     ?
_refine_special_details
;
 Refinement of F^2^ against ALL reflections.  The weighted R-factor wR and
 goodness of fit S are based on F^2^, conventional R-factors R are based
 on F, with F set to zero for negative F^2^. The threshold expression of
 F^2^ > 2sigma(F^2^) is used only for calculating R-factors(gt) etc. and is
 not relevant to the choice of reflections for refinement.  R-factors based
 on F^2^ are statistically about twice as large as those based on F, and R-
 factors based on ALL data will be even larger.
;
_reflns_number_total     9973
_reflns_number_gt     8213
_reflns_threshold_expression     I>2sigma(I)
_refine_ls_structure_factor_coef     Fsqd
_refine_ls_matrix_type     full
_refine_ls_R_factor_all     0.0491
_refine_ls_R_factor_gt     0.0378
_refine_ls_wR_factor_gt     0.0983
_refine_ls_wR_factor_ref     0.1061
_refine_ls_goodness_of_fit_ref     1.025
_refine_ls_restrained_S_all     1.025
_refine_ls_number_reflns     9973
_refine_ls_number_parameters     419
_refine_ls_number_restraints     0
_refine_ls_hydrogen_treatment     mixed
_refine_ls_weighting_scheme     calc
_refine_ls_weighting_details
         'calc w=1/[\s^2^(Fo^2^)+(0.0555P)^2^+0.8835P] where P=(Fo^2^+2Fc^2^)/3'
_atom_sites_solution_hydrogens     difmap
_atom_sites_solution_primary     direct
_atom_sites_solution_secondary     difmap
_refine_ls_shift/su_max     0.001
_refine_ls_shift/su_mean     0.000
_refine_diff_density_max     0.493
_refine_diff_density_min     -0.248
_refine_ls_extinction_method     none
_refine_ls_extinction_coef     ?
loop_
    _atom_type_symbol
    _atom_type_description
    _atom_type_scat_dispersion_real
    _atom_type_scat_dispersion_imag
    _atom_type_scat_source
    'C' 'C' 0.0033 0.0016
                         'International Tables Vol C Tables 4.2.6.8 and 6.1.1.4'
    'H' 'H' 0.0000 0.0000
                         'International Tables Vol C Tables 4.2.6.8 and 6.1.1.4'
    'N' 'N' 0.0061 0.0033
                         'International Tables Vol C Tables 4.2.6.8 and 6.1.1.4'
    'O' 'O' 0.0106 0.0060
                         'International Tables Vol C Tables 4.2.6.8 and 6.1.1.4'
_computing_data_collection     'APEX2 (Bruker, 2010)'
_computing_cell_refinement     'SAINT (Bruker, 2009)'
_computing_data_reduction     'SAINT (Bruker, 2009)'
_computing_structure_solution     'SHELXS97 (Sheldrick, 2008)'
_computing_structure_refinement     'SHELXL97 (Sheldrick, 2008)'
_computing_molecular_graphics     'DIAMOND (Brandenburg, 2008)'
_computing_publication_material     'SHELXL97 (Sheldrick, 2008)'
loop_
    _atom_site_type_symbol
    _atom_site_label
    _atom_site_fract_x
    _atom_site_fract_y
    _atom_site_fract_z
    _atom_site_U_iso_or_equiv
    _atom_site_adp_type
    _atom_site_calc_flag
    _atom_site_refinement_flags
    _atom_site_occupancy
    _atom_site_symmetry_multiplicity
    _atom_site_disorder_assembly
    _atom_site_disorder_group
    O O1 0.23337(4) 0.28795(10) 0.54568(4) 0.02361(15) Uani d . 1 1 . .
    O O2 0.24501(3) 0.03509(9) 0.75693(3) 0.01915(13) Uani d . 1 1 . .
    H H2O 0.2117(9) -0.025(2) 0.7803(8) 0.046(4) Uiso d . 1 1 . .
    O O3 0.45992(4) 0.18904(10) 0.25984(4) 0.02138(14) Uani d . 1 1 . .
    O O4 0.24039(3) -0.02793(9) 0.25464(3) 0.01929(13) Uani d . 1 1 . .
    H H4O 0.2170(9) -0.087(2) 0.2888(9) 0.052(5) Uiso d . 1 1 . .
    N N1 0.09028(4) 0.25022(10) 0.52885(4) 0.01688(14) Uani d . 1 1 . .
    H H2N 0.1179(7) 0.1554(19) 0.6202(7) 0.030(4) Uiso d . 1 1 . .
    N N2 0.13341(4) 0.20263(11) 0.58605(4) 0.01772(15) Uani d . 1 1 . .
    N N3 0.20653(4) 0.08553(10) 0.69785(4) 0.01612(14) Uani d . 1 1 . .
    N N4 0.31385(4) 0.18287(9) 0.66691(4) 0.01408(13) Uani d . 1 1 . .
    N N5 0.34090(4) 0.34130(10) 0.68560(4) 0.01503(14) Uani d . 1 1 . .
    N N6 0.47175(4) 0.22400(11) 0.40050(4) 0.01828(15) Uani d . 1 1 . .
    H H7N 0.3769(8) 0.131(2) 0.3781(7) 0.033(4) Uiso d . 1 1 . .
    N N7 0.41368(4) 0.16597(11) 0.36033(4) 0.01910(15) Uani d . 1 1 . .
    N N8 0.30122(4) 0.02189(10) 0.29165(4) 0.01648(14) Uani d . 1 1 . .
    N N9 0.33140(4) 0.11492(9) 0.18502(4) 0.01428(13) Uani d . 1 1 . .
    N N10 0.31523(4) 0.27505(9) 0.15885(4) 0.01431(13) Uani d . 1 1 . .
    N N11 -0.08655(4) 0.22180(11) 0.46263(4) 0.01968(15) Uani d . 1 1 . .
    N N16 0.53482(4) 0.25441(12) 0.57576(4) 0.02314(17) Uani d . 1 1 . .
    C C1 0.00368(5) 0.38205(12) 0.41941(4) 0.01765(16) Uani d . 1 1 . .
    H H1 0.0500 0.4235 0.4260 0.021 Uiso calc R 1 1 . .
    C C2 -0.04025(5) 0.42371(13) 0.36098(5) 0.02003(17) Uani d . 1 1 . .
    H H2 -0.0242 0.4911 0.3262 0.024 Uiso calc R 1 1 . .
    C C3 -0.10829(5) 0.36503(14) 0.35412(5) 0.02119(18) Uani d . 1 1 . .
    H H3 -0.1399 0.3915 0.3147 0.025 Uiso calc R 1 1 . .
    C C4 -0.12863(5) 0.26698(14) 0.40633(5) 0.02197(18) Uani d . 1 1 . .
    H H4 -0.1754 0.2292 0.4020 0.026 Uiso calc R 1 1 . .
    C C5 -0.02103(4) 0.27821(12) 0.46846(4) 0.01566(15) Uani d . 1 1 . .
    C C6 0.02508(4) 0.22338(12) 0.53059(4) 0.01642(16) Uani d . 1 1 . .
    C C7 -0.00595(5) 0.14381(14) 0.58873(5) 0.02139(18) Uani d . 1 1 . .
    H H7A 0.0014 0.2204 0.6284 0.032 Uiso calc R 1 1 . .
    H H7B 0.0163 0.0326 0.6004 0.032 Uiso calc R 1 1 . .
    H H7C -0.0557 0.1266 0.5754 0.032 Uiso calc R 1 1 . .
    C C8 0.20300(4) 0.22472(11) 0.58951(4) 0.01588(15) Uani d . 1 1 . .
    C C9 0.24134(4) 0.16000(11) 0.65548(4) 0.01431(15) Uani d . 1 1 . .
    C C10 0.40910(4) 0.31716(12) 0.69744(4) 0.01572(15) Uani d . 1 1 . .
    C C11 0.45625(5) 0.46298(13) 0.72087(5) 0.02263(18) Uani d . 1 1 . .
    H H11A 0.4290 0.5586 0.7357 0.034 Uiso calc R 1 1 . .
    H H11B 0.4807 0.5012 0.6833 0.034 Uiso calc R 1 1 . .
    H H11C 0.4900 0.4249 0.7590 0.034 Uiso calc R 1 1 . .
    C C12 0.42576(4) 0.14436(12) 0.68606(4) 0.01676(16) Uani d . 1 1 . .
    H H12 0.4708 0.0952 0.6904 0.020 Uiso calc R 1 1 . .
    C C13 0.36410(5) 0.06078(11) 0.66743(4) 0.01532(15) Uani d . 1 1 . .
    C C14 0.34846(6) -0.12230(12) 0.64969(5) 0.02392(19) Uani d . 1 1 . .
    H H14A 0.3254 -0.1296 0.6027 0.036 Uiso calc R 1 1 . .
    H H14B 0.3180 -0.1697 0.6807 0.036 Uiso calc R 1 1 . .
    H H14C 0.3917 -0.1884 0.6540 0.036 Uiso calc R 1 1 . .
    C C15 0.58299(5) 0.37652(12) 0.48087(5) 0.01906(17) Uani d . 1 1 . .
    H H15 0.5786 0.3991 0.4334 0.023 Uiso calc R 1 1 . .
    C C16 0.64057(5) 0.43270(14) 0.52371(5) 0.02242(18) Uani d . 1 1 . .
    H H16 0.6768 0.4924 0.5059 0.027 Uiso calc R 1 1 . .
    C C17 0.64462(5) 0.40039(15) 0.59324(5) 0.0246(2) Uani d . 1 1 . .
    H H17 0.6834 0.4378 0.6239 0.030 Uiso calc R 1 1 . .
    C C18 0.59051(5) 0.31215(15) 0.61631(5) 0.0256(2) Uani d . 1 1 . .
    H H18 0.5930 0.2913 0.6638 0.031 Uiso calc R 1 1 . .
    C C19 0.53144(5) 0.28602(12) 0.50876(5) 0.01802(16) Uani d . 1 1 . .
    C C20 0.46937(5) 0.21770(12) 0.46535(5) 0.01815(16) Uani d . 1 1 . .
    C C21 0.41019(5) 0.14593(15) 0.49801(5) 0.02440(19) Uani d . 1 1 . .
    H H21A 0.3683 0.2132 0.4836 0.037 Uiso calc R 1 1 . .
    H H21B 0.4213 0.1520 0.5477 0.037 Uiso calc R 1 1 . .
    H H21C 0.4023 0.0257 0.4841 0.037 Uiso calc R 1 1 . .
    C C22 0.41232(5) 0.15523(11) 0.29161(4) 0.01576(15) Uani d . 1 1 . .
    C C23 0.34393(4) 0.09303(11) 0.25621(4) 0.01461(15) Uani d . 1 1 . .
    C C24 0.30610(4) 0.25375(12) 0.09149(4) 0.01495(15) Uani d . 1 1 . .
    C C25 0.28426(5) 0.40217(13) 0.04578(5) 0.02124(18) Uani d . 1 1 . .
    H H25A 0.2684 0.4966 0.0727 0.032 Uiso calc R 1 1 . .
    H H25B 0.2464 0.3662 0.0111 0.032 Uiso calc R 1 1 . .
    H H25C 0.3236 0.4411 0.0236 0.032 Uiso calc R 1 1 . .
    C C26 0.31770(5) 0.08076(12) 0.07453(4) 0.01728(16) Uani d . 1 1 . .
    H H26 0.3155 0.0333 0.0301 0.021 Uiso calc R 1 1 . .
    C C27 0.33293(5) -0.00536(11) 0.13529(4) 0.01654(16) Uani d . 1 1 . .
    C C28 0.34777(6) -0.18986(13) 0.15142(6) 0.0263(2) Uani d . 1 1 . .
    H H28A 0.3918 -0.1995 0.1815 0.039 Uiso calc R 1 1 . .
    H H28B 0.3509 -0.2533 0.1092 0.039 Uiso calc R 1 1 . .
    H H28C 0.3104 -0.2383 0.1742 0.039 Uiso calc R 1 1 . .
loop_
    _atom_site_aniso_label
    _atom_site_aniso_U_11
    _atom_site_aniso_U_22
    _atom_site_aniso_U_33
    _atom_site_aniso_U_12
    _atom_site_aniso_U_13
    _atom_site_aniso_U_23
    O1 0.0180(3) 0.0324(4) 0.0200(3) -0.0017(3) 0.0009(2) 0.0084(3)
    O2 0.0143(3) 0.0255(3) 0.0163(3) -0.0025(2) -0.0030(2) 0.0069(2)
    O3 0.0169(3) 0.0272(3) 0.0204(3) -0.0039(3) 0.0040(2) -0.0007(3)
    O4 0.0160(3) 0.0253(3) 0.0161(3) -0.0069(2) 0.0004(2) 0.0022(2)
    N1 0.0141(3) 0.0204(3) 0.0149(3) 0.0017(3) -0.0026(2) 0.0008(3)
    N2 0.0129(3) 0.0239(4) 0.0154(3) 0.0002(3) -0.0019(3) 0.0040(3)
    N3 0.0140(3) 0.0177(3) 0.0155(3) -0.0008(3) -0.0022(2) 0.0023(3)
    N4 0.0114(3) 0.0138(3) 0.0166(3) -0.0002(2) 0.0003(2) 0.0001(3)
    N5 0.0129(3) 0.0145(3) 0.0173(3) -0.0012(2) 0.0005(2) -0.0010(3)
    N6 0.0155(3) 0.0217(4) 0.0167(3) -0.0014(3) -0.0011(3) -0.0006(3)
    N7 0.0158(3) 0.0260(4) 0.0152(3) -0.0046(3) 0.0007(3) -0.0001(3)
    N8 0.0152(3) 0.0177(3) 0.0161(3) -0.0020(3) 0.0005(3) 0.0012(3)
    N9 0.0167(3) 0.0135(3) 0.0129(3) -0.0001(2) 0.0025(2) 0.0001(2)
    N10 0.0146(3) 0.0148(3) 0.0135(3) 0.0014(2) 0.0016(2) 0.0007(2)
    N11 0.0137(3) 0.0266(4) 0.0181(3) -0.0003(3) -0.0002(3) -0.0005(3)
    N16 0.0203(4) 0.0316(4) 0.0172(3) 0.0015(3) 0.0009(3) -0.0005(3)
    C1 0.0149(4) 0.0220(4) 0.0155(4) 0.0001(3) 0.0001(3) -0.0009(3)
    C2 0.0201(4) 0.0246(4) 0.0148(4) 0.0016(3) 0.0001(3) -0.0002(3)
    C3 0.0176(4) 0.0294(5) 0.0152(4) 0.0043(3) -0.0031(3) -0.0027(3)
    C4 0.0132(4) 0.0321(5) 0.0195(4) 0.0000(3) -0.0020(3) -0.0028(4)
    C5 0.0132(4) 0.0186(4) 0.0146(3) 0.0022(3) -0.0002(3) -0.0022(3)
    C6 0.0146(4) 0.0194(4) 0.0147(4) 0.0015(3) -0.0001(3) -0.0006(3)
    C7 0.0169(4) 0.0288(5) 0.0184(4) 0.0009(3) 0.0021(3) 0.0037(3)
    C8 0.0141(4) 0.0171(4) 0.0155(3) 0.0003(3) -0.0014(3) 0.0007(3)
    C9 0.0118(3) 0.0148(3) 0.0155(3) -0.0005(3) -0.0010(3) 0.0002(3)
    C10 0.0126(4) 0.0201(4) 0.0142(3) -0.0009(3) 0.0009(3) 0.0011(3)
    C11 0.0165(4) 0.0241(4) 0.0263(4) -0.0054(3) -0.0005(3) -0.0009(4)
    C12 0.0130(4) 0.0218(4) 0.0155(4) 0.0033(3) 0.0019(3) 0.0017(3)
    C13 0.0161(4) 0.0164(4) 0.0135(3) 0.0030(3) 0.0021(3) 0.0006(3)
    C14 0.0264(5) 0.0166(4) 0.0287(5) 0.0028(3) 0.0034(4) -0.0036(3)
    C15 0.0176(4) 0.0210(4) 0.0185(4) 0.0024(3) 0.0019(3) -0.0019(3)
    C16 0.0162(4) 0.0257(4) 0.0249(4) 0.0021(3) 0.0010(3) -0.0042(4)
    C17 0.0165(4) 0.0332(5) 0.0229(4) 0.0050(4) -0.0021(3) -0.0070(4)
    C18 0.0216(4) 0.0367(5) 0.0175(4) 0.0052(4) -0.0005(3) -0.0023(4)
    C19 0.0167(4) 0.0204(4) 0.0164(4) 0.0030(3) 0.0004(3) -0.0018(3)
    C20 0.0165(4) 0.0205(4) 0.0172(4) 0.0007(3) 0.0015(3) -0.0002(3)
    C21 0.0223(4) 0.0314(5) 0.0197(4) -0.0058(4) 0.0034(3) 0.0005(4)
    C22 0.0156(4) 0.0151(4) 0.0161(4) 0.0001(3) 0.0004(3) 0.0005(3)
    C23 0.0154(4) 0.0145(3) 0.0138(3) 0.0001(3) 0.0012(3) 0.0008(3)
    C24 0.0116(3) 0.0198(4) 0.0134(3) 0.0001(3) 0.0015(3) -0.0001(3)
    C25 0.0212(4) 0.0259(4) 0.0162(4) 0.0049(3) 0.0012(3) 0.0030(3)
    C26 0.0159(4) 0.0212(4) 0.0149(4) -0.0013(3) 0.0027(3) -0.0037(3)
    C27 0.0158(4) 0.0162(4) 0.0183(4) -0.0019(3) 0.0048(3) -0.0031(3)
    C28 0.0349(5) 0.0151(4) 0.0311(5) -0.0007(4) 0.0126(4) -0.0015(4)
_geom_special_details
;
 All esds (except the esd in the dihedral angle between two l.s. planes)
 are estimated using the full covariance matrix.  The cell esds are taken
 into account individually in the estimation of esds in distances, angles
 and torsion angles; correlations between esds in cell parameters are only
 used when they are defined by crystal symmetry.  An approximate (isotropic)
 treatment of cell esds is used for estimating esds involving l.s. planes.
;
loop_
    _geom_bond_atom_site_label_1
    _geom_bond_atom_site_label_2
    _geom_bond_site_symmetry_2
    _geom_bond_distance
    _geom_bond_publ_flag
    O1 C8 . 1.2162(11) ?
    O2 N3 . 1.3615(9) ?
    O2 H2O . 0.964(17) ?
    O3 C22 . 1.2156(11) ?
    O4 N8 . 1.3645(10) ?
    O4 H4O . 0.978(18) ?
    N1 C6 . 1.2915(11) ?
    N1 N2 . 1.3693(10) ?
    N2 C8 . 1.3589(11) ?
    N2 H2N . 0.859(15) ?
    N3 C9 . 1.2836(11) ?
    N4 C13 . 1.3619(11) ?
    N4 N5 . 1.3703(10) ?
    N4 C9 . 1.4115(11) ?
    N5 C10 . 1.3313(11) ?
    N6 C20 . 1.2921(12) ?
    N6 N7 . 1.3705(11) ?
    N7 C22 . 1.3603(11) ?
    N7 H7N . 0.882(15) ?
    N8 C23 . 1.2819(11) ?
    N9 C27 . 1.3607(11) ?
    N9 N10 . 1.3683(10) ?
    N9 C23 . 1.4090(11) ?
    N10 C24 . 1.3327(11) ?
    N11 C5 . 1.3396(11) ?
    N11 C4 . 1.3408(12) ?
    N16 C18 . 1.3391(13) ?
    N16 C19 . 1.3425(12) ?
    C1 C2 . 1.3841(12) ?
    C1 C5 . 1.3959(12) ?
    C1 H1 . 0.9500 ?
    C2 C3 . 1.3909(14) ?
    C2 H2 . 0.9500 ?
    C3 C4 . 1.3834(14) ?
    C3 H3 . 0.9500 ?
    C4 H4 . 0.9500 ?
    C5 C6 . 1.4872(12) ?
    C6 C7 . 1.5019(13) ?
    C7 H7A . 0.9800 ?
    C7 H7B . 0.9800 ?
    C7 H7C . 0.9800 ?
    C8 C9 . 1.5035(12) ?
    C10 C12 . 1.4061(13) ?
    C10 C11 . 1.4931(13) ?
    C11 H11A . 0.9800 ?
    C11 H11B . 0.9800 ?
    C11 H11C . 0.9800 ?
    C12 C13 . 1.3721(12) ?
    C12 H12 . 0.9500 ?
    C13 C14 . 1.4868(13) ?
    C14 H14A . 0.9800 ?
    C14 H14B . 0.9800 ?
    C14 H14C . 0.9800 ?
    C15 C16 . 1.3846(13) ?
    C15 C19 . 1.3974(13) ?
    C15 H15 . 0.9500 ?
    C16 C17 . 1.3916(14) ?
    C16 H16 . 0.9500 ?
    C17 C18 . 1.3840(15) ?
    C17 H17 . 0.9500 ?
    C18 H18 . 0.9500 ?
    C19 C20 . 1.4862(13) ?
    C20 C21 . 1.5010(13) ?
    C21 H21A . 0.9800 ?
    C21 H21B . 0.9800 ?
    C21 H21C . 0.9800 ?
    C22 C23 . 1.5010(12) ?
    C24 C26 . 1.4105(13) ?
    C24 C25 . 1.4927(13) ?
    C25 H25A . 0.9800 ?
    C25 H25B . 0.9800 ?
    C25 H25C . 0.9800 ?
    C26 C27 . 1.3747(13) ?
    C26 H26 . 0.9500 ?
    C27 C28 . 1.4884(13) ?
    C28 H28A . 0.9800 ?
    C28 H28B . 0.9800 ?
    C28 H28C . 0.9800 ?
loop_
    _geom_angle_atom_site_label_1
    _geom_angle_atom_site_label_2
    _geom_angle_atom_site_label_3
    _geom_angle_site_symmetry_1
    _geom_angle_site_symmetry_3
    _geom_angle
    _geom_angle_publ_flag
    N3 O2 H2O . . 102.8(10) ?
    N8 O4 H4O . . 102.3(10) ?
    C6 N1 N2 . . 115.63(8) ?
    C8 N2 N1 . . 120.46(8) ?
    C8 N2 H2N . . 117.7(10) ?
    N1 N2 H2N . . 121.8(10) ?
    C9 N3 O2 . . 114.41(7) ?
    C13 N4 N5 . . 111.90(7) ?
    C13 N4 C9 . . 128.04(8) ?
    N5 N4 C9 . . 119.83(7) ?
    C10 N5 N4 . . 105.09(7) ?
    C20 N6 N7 . . 115.45(8) ?
    C22 N7 N6 . . 120.46(8) ?
    C22 N7 H7N . . 118.1(10) ?
    N6 N7 H7N . . 121.4(10) ?
    C23 N8 O4 . . 114.08(7) ?
    C27 N9 N10 . . 112.07(7) ?
    C27 N9 C23 . . 128.60(8) ?
    N10 N9 C23 . . 119.32(7) ?
    C24 N10 N9 . . 105.08(7) ?
    C5 N11 C4 . . 117.20(8) ?
    C18 N16 C19 . . 117.51(9) ?
    C2 C1 C5 . . 119.02(8) ?
    C2 C1 H1 . . 120.5 ?
    C5 C1 H1 . . 120.5 ?
    C1 C2 C3 . . 118.76(9) ?
    C1 C2 H2 . . 120.6 ?
    C3 C2 H2 . . 120.6 ?
    C4 C3 C2 . . 118.04(8) ?
    C4 C3 H3 . . 121.0 ?
    C2 C3 H3 . . 121.0 ?
    N11 C4 C3 . . 124.19(9) ?
    N11 C4 H4 . . 117.9 ?
    C3 C4 H4 . . 117.9 ?
    N11 C5 C1 . . 122.73(8) ?
    N11 C5 C6 . . 116.25(8) ?
    C1 C5 C6 . . 121.02(8) ?
    N1 C6 C5 . . 114.87(8) ?
    N1 C6 C7 . . 125.65(8) ?
    C5 C6 C7 . . 119.48(8) ?
    C6 C7 H7A . . 109.5 ?
    C6 C7 H7B . . 109.5 ?
    H7A C7 H7B . . 109.5 ?
    C6 C7 H7C . . 109.5 ?
    H7A C7 H7C . . 109.5 ?
    H7B C7 H7C . . 109.5 ?
    O1 C8 N2 . . 126.18(8) ?
    O1 C8 C9 . . 121.51(8) ?
    N2 C8 C9 . . 112.31(7) ?
    N3 C9 N4 . . 123.70(8) ?
    N3 C9 C8 . . 118.31(8) ?
    N4 C9 C8 . . 117.99(7) ?
    N5 C10 C12 . . 110.61(8) ?
    N5 C10 C11 . . 120.42(8) ?
    C12 C10 C11 . . 128.96(8) ?
    C10 C11 H11A . . 109.5 ?
    C10 C11 H11B . . 109.5 ?
    H11A C11 H11B . . 109.5 ?
    C10 C11 H11C . . 109.5 ?
    H11A C11 H11C . . 109.5 ?
    H11B C11 H11C . . 109.5 ?
    C13 C12 C10 . . 106.42(8) ?
    C13 C12 H12 . . 126.8 ?
    C10 C12 H12 . . 126.8 ?
    N4 C13 C12 . . 105.97(8) ?
    N4 C13 C14 . . 122.66(8) ?
    C12 C13 C14 . . 131.37(8) ?
    C13 C14 H14A . . 109.5 ?
    C13 C14 H14B . . 109.5 ?
    H14A C14 H14B . . 109.5 ?
    C13 C14 H14C . . 109.5 ?
    H14A C14 H14C . . 109.5 ?
    H14B C14 H14C . . 109.5 ?
    C16 C15 C19 . . 118.83(9) ?
    C16 C15 H15 . . 120.6 ?
    C19 C15 H15 . . 120.6 ?
    C15 C16 C17 . . 119.05(9) ?
    C15 C16 H16 . . 120.5 ?
    C17 C16 H16 . . 120.5 ?
    C18 C17 C16 . . 117.99(9) ?
    C18 C17 H17 . . 121.0 ?
    C16 C17 H17 . . 121.0 ?
    N16 C18 C17 . . 124.04(9) ?
    N16 C18 H18 . . 118.0 ?
    C17 C18 H18 . . 118.0 ?
    N16 C19 C15 . . 122.57(9) ?
    N16 C19 C20 . . 115.91(8) ?
    C15 C19 C20 . . 121.53(8) ?
    N6 C20 C19 . . 115.39(8) ?
    N6 C20 C21 . . 124.91(8) ?
    C19 C20 C21 . . 119.70(8) ?
    C20 C21 H21A . . 109.5 ?
    C20 C21 H21B . . 109.5 ?
    H21A C21 H21B . . 109.5 ?
    C20 C21 H21C . . 109.5 ?
    H21A C21 H21C . . 109.5 ?
    H21B C21 H21C . . 109.5 ?
    O3 C22 N7 . . 126.06(8) ?
    O3 C22 C23 . . 121.19(8) ?
    N7 C22 C23 . . 112.74(7) ?
    N8 C23 N9 . . 124.08(8) ?
    N8 C23 C22 . . 118.86(8) ?
    N9 C23 C22 . . 117.06(7) ?
    N10 C24 C26 . . 110.62(8) ?
    N10 C24 C25 . . 120.07(8) ?
    C26 C24 C25 . . 129.28(8) ?
    C24 C25 H25A . . 109.5 ?
    C24 C25 H25B . . 109.5 ?
    H25A C25 H25B . . 109.5 ?
    C24 C25 H25C . . 109.5 ?
    H25A C25 H25C . . 109.5 ?
    H25B C25 H25C . . 109.5 ?
    C27 C26 C24 . . 106.14(8) ?
    C27 C26 H26 . . 126.9 ?
    C24 C26 H26 . . 126.9 ?
    N9 C27 C26 . . 106.07(8) ?
    N9 C27 C28 . . 121.87(8) ?
    C26 C27 C28 . . 132.05(9) ?
    C27 C28 H28A . . 109.5 ?
    C27 C28 H28B . . 109.5 ?
    H28A C28 H28B . . 109.5 ?
    C27 C28 H28C . . 109.5 ?
    H28A C28 H28C . . 109.5 ?
    H28B C28 H28C . . 109.5 ?
loop_
    _geom_hbond_atom_site_label_D
    _geom_hbond_atom_site_label_H
    _geom_hbond_atom_site_label_A
    _geom_hbond_site_symmetry_A
    _geom_hbond_distance_DH
    _geom_hbond_distance_HA
    _geom_hbond_distance_DA
    _geom_hbond_angle_DHA
    _geom_hbond_publ_flag
    O2 H2O N5 2_546 0.964(17) 1.664(17) 2.6193(10) 170.1(16) yes
    O4 H4O N10 2_545 0.978(18) 1.670(18) 2.6341(10) 167.8(17) yes
data_global
_journal_date_recd_electronic     2013-04-02
_journal_date_accepted     2013-04-08
_journal_name_full     'Acta Crystallographica, Section E'
_journal_year     2013
_journal_volume     69
_journal_issue      5
_journal_page_first     o765
_journal_page_last     o766
_journal_paper_category     QO
_journal_paper_doi     10.1107/S1600536813009628
_journal_coeditor_code     FK2070
_publ_contact_author_name     'Maxym Plutenko'
_publ_contact_author_address
;
Kiev National Taras Shevchenko University,
Department of Chemistry,
Volodymyrska Str. 64,
01033 Kiev
Ukraine
;
_publ_contact_author_email
;
plutenkom@gmail.com
;
_publ_contact_author_fax      380442393393
_publ_contact_author_phone      380442393393
_publ_section_title
;\
A second monoclinic polymorph of
2-(3,5-dimethyl-1<i>H</i>-pyrazol-1-yl)-2-hydroxyimino-<i>N</i>'-[1-(pyridin-\
2-yl)ethylidene]acetohydrazide
;
loop_
    _publ_author_name
    _publ_author_footnote
    _publ_author_address
    'Plutenko, Maxym O.' .
;
Department of Chemistry, National Taras Shevchenko University,
Volodymyrska Street 64, 01601 Kyiv, Ukraine
;
    'Lampeka, Rostislav D.' .
;
Department of Chemistry, National Taras Shevchenko University,
Volodymyrska Street 64, 01601 Kyiv, Ukraine
;
    'Haukka, Matti' .
;
Department of Chemistry, University of Jyvaskyla,
PO Box 35
FI-40014 Jyvaskyla,
Finland
;
    'Nordlander, Ebbe' .
;
Inorganic Chemistry, Center for Chemistry and Chemical Engineering,
Lund University, Box 124, SE-221 00 Lund, Sweden
;
