# Supplementary material for: A second monoclinic polymorph of 2-(3,5-dimethyl-1H-pyrazol-1-yl)-2-hy­droxy­imino-N′-[1-(pyridin-2-yl)ethyl­idene]acetohydrazide
Source: Acta Crystallogr Sect E Struct Rep Online. 2013 Apr 20;69(Pt 5):o765–6. doi: 10.1107/S1600536813009628 (PMC3648291; doi:10.1107/S1600536813009628)
Supplement: Supplementary file 2 [file e-69-0o765-Isup2.hkl]

# 
# h,k,l, Fc-squared, Fo-squared, sigma(Fo-squared) and status flag 
# 
data_I
_shelx_title ' pm285p in P21/n #  14 (colourless block)' 
_shelx_refln_list_code          4 
_shelx_F_calc_maximum      228.05 
_exptl_crystal_F_000      1264.00 
_reflns_d_resolution_high  0.6769 
 
loop_ 
 _symmetry_equiv_pos_as_xyz 
 'x, y, z' 
 '-x+1/2, y+1/2, -z+1/2' 
 '-x, -y, -z' 
 'x-1/2, -y-1/2, z-1/2' 
 
_cell_length_a    19.4734 
_cell_length_b     7.7679 
_cell_length_c    19.8042 
_cell_angle_alpha  90.000 
_cell_angle_beta   97.552 
_cell_angle_gamma  90.000 
 
_shelx_F_squared_multiplier     1.000 
 
loop_ 
 _refln_index_h 
 _refln_index_k 
 _refln_index_l 
 _refln_F_squared_calc 
 _refln_F_squared_meas 
 _refln_F_squared_sigma 
 _refln_observed_status 
   2   0   0      113.49      107.81      1.72 o 
   4   0   0       22.27       13.33      1.37 o 
   6   0   0     1506.25     1597.92     13.48 o 
   8   0   0      106.13      108.10      3.19 o 
  10   0   0       26.30        5.83      2.29 o 
  12   0   0     2532.45     2671.27     49.19 o 
  14   0   0     1456.64     1385.34     18.42 o 
  16   0   0     2727.68     2638.38     27.90 o 
  18   0   0     8745.97     7919.18     91.74 o 
  20   0   0      130.15      114.18      8.74 o 
  22   0   0      590.05      579.89     16.62 o 
  24   0   0      881.67      928.30     44.88 o 
  26   0   0       58.78       60.67     15.14 o 
   1   1   0     4049.56     4014.86     17.18 o 
   2   1   0    11652.05    11956.49     71.82 o 
   3   1   0     1925.98     1966.54      9.30 o 
   4   1   0      966.65      950.74      5.14 o 
   5   1   0       98.27       76.96      1.73 o 
   6   1   0     2345.43     2404.01     13.45 o 
   7   1   0     1430.00     1488.81     11.59 o 
   8   1   0      325.11      291.53      4.54 o 
   9   1   0     3314.80     3399.66     24.08 o 
  10   1   0     3959.58     4426.15     33.31 o 
  11   1   0     2442.88     2633.88     20.59 o 
  12   1   0     4497.24     4899.98     34.58 o 
  13   1   0      620.16      626.92      8.30 o 
  14   1   0        3.49        8.17      2.44 o 
  15   1   0       55.36       53.89      3.29 o 
  16   1   0       30.76       33.05      3.32 o 
  17   1   0        1.20       -2.88      3.19 o 
  18   1   0       65.35       66.16      5.01 o 
  19   1   0       13.62       17.87      3.60 o 
  20   1   0       29.95       30.24      3.90 o 
  21   1   0      159.78      166.37      7.02 o 
  22   1   0      257.00      262.76      7.14 o 
  23   1   0       29.29       35.07      4.84 o 
  24   1   0       71.77       70.90      5.34 o 
  25   1   0        0.10       -3.54      4.82 o 
  26   1   0        0.91        3.16      6.34 o 
  27   1   0      121.41      139.25      8.66 o 
   0   2   0    38408.55    39821.46    272.00 o 
   1   2   0    18832.41    19099.14     89.73 o 
   2   2   0    20961.45    21543.07    108.86 o 
   3   2   0    17297.31    17944.09     94.80 o 
   4   2   0      700.98      611.97      4.15 o 
   5   2   0      532.83      604.31      4.35 o 
   6   2   0       42.33       60.85      1.58 o 
   7   2   0       38.11       39.67      1.74 o 
   8   2   0      329.92      311.53      3.76 o 
   9   2   0      272.02      263.68      3.89 o 
  10   2   0     2965.50     3389.32     22.97 o 
  11   2   0      259.11      296.53      4.00 o 
  12   2   0       71.01       76.36      3.88 o 
  13   2   0      249.31      269.84      5.23 o 
  14   2   0      612.61      522.44      6.38 o 
  15   2   0        0.31        0.92      3.35 o 
  16   2   0     1732.48     1606.80     15.19 o 
  17   2   0      672.54      660.98      8.33 o 
  18   2   0     2370.49     2216.80     22.15 o 
  19   2   0     1151.57     1010.16     12.44 o 
  20   2   0      859.50      884.81     11.66 o 
  21   2   0      819.10      816.05     11.25 o 
  22   2   0      210.32      202.40      6.02 o 
  23   2   0      181.27      186.34      8.17 o 
  24   2   0       65.31       51.09      5.06 o 
  25   2   0        1.41        2.32      5.79 o 
  26   2   0       44.90       28.60      5.18 o 
  27   2   0      168.48      173.24     19.27 o 
  28   2   0      354.59      390.97     21.48 o 
   1   3   0     2013.69     2079.99     11.21 o 
   2   3   0     1087.53     1174.08      6.94 o 
   3   3   0      706.08      783.08      5.19 o 
   4   3   0       58.00       46.22      1.52 o 
   5   3   0       73.07       97.42      2.44 o 
   6   3   0      256.21      255.99      3.74 o 
   7   3   0      311.28      305.57      3.92 o 
   8   3   0       16.87        6.42      1.49 o 
   9   3   0       18.26       15.96      1.66 o 
  10   3   0      110.64       99.07      3.18 o 
  11   3   0      360.20      299.16      6.18 o 
  12   3   0      106.90       86.83      2.96 o 
  13   3   0       15.65       21.13      2.04 o 
  14   3   0      297.14      296.05      5.26 o 
  15   3   0      724.92      698.79      9.23 o 
  16   3   0      864.87      859.81      9.87 o 
  17   3   0      133.39      140.12      4.48 o 
  18   3   0      157.92      151.63      6.90 o 
  19   3   0      140.58      122.53      4.64 o 
  20   3   0       17.27       20.56      3.97 o 
  21   3   0       51.05       47.02      4.34 o 
  22   3   0      153.64      162.62      5.82 o 
  23   3   0       39.38       39.77      5.85 o 
  24   3   0        0.25        2.88      5.28 o 
  25   3   0        8.08        1.49      5.55 o 
  26   3   0       31.00       28.11      5.98 o 
  27   3   0      242.59      270.93     19.27 o 
   0   4   0     1037.26     1038.11      9.72 o 
   1   4   0      952.85     1080.47      7.08 o 
   2   4   0       67.64       46.97      1.57 o 
   3   4   0     2290.04     2275.32     14.64 o 
   4   4   0     5261.68     5530.22     33.29 o 
   5   4   0     6375.99     6950.17     39.96 o 
   6   4   0        0.23       -0.97      1.55 o 
   7   4   0       46.00       52.78      1.91 o 
   8   4   0        4.46        9.74      1.50 o 
   9   4   0      101.68      114.81      2.25 o 
  10   4   0       55.53       51.15      2.51 o 
  11   4   0     1690.16     1634.28     11.62 o 
  12   4   0     2534.33     2483.29     17.10 o 
  13   4   0      237.04      208.80      4.49 o 
  14   4   0     2741.69     2735.66     28.72 o 
  15   4   0       41.23       39.26      3.58 o 
  16   4   0       40.54       42.53      3.73 o 
  17   4   0       24.52       36.53      5.66 o 
  18   4   0     1644.86     1642.08     22.86 o 
  19   4   0        1.33       -1.15      3.69 o 
  20   4   0      233.18      213.10      6.58 o 
  21   4   0      424.10      428.81      8.43 o 
  22   4   0       32.57       19.97      5.28 o 
  23   4   0      182.01      179.31      7.15 o 
  24   4   0       85.28       80.83      6.31 o 
  25   4   0        0.03        0.03      5.50 o 
  26   4   0       77.75      100.15      7.81 o 
   1   5   0      114.97      124.63      2.76 o 
   2   5   0      467.03      505.30      4.84 o 
   3   5   0       14.73        8.80      2.38 o 
   4   5   0     1017.37      940.23      7.44 o 
   5   5   0      504.33      498.26      4.98 o 
   6   5   0      106.31      116.96      2.56 o 
   7   5   0      255.67      267.05      3.85 o 
   8   5   0      647.18      654.90      5.30 o 
   9   5   0       79.13       83.70      2.35 o 
  10   5   0      423.27      387.10      4.55 o 
  11   5   0      397.79      409.74      4.74 o 
  12   5   0        5.49       -0.07      2.47 o 
  13   5   0       89.37       83.28      3.18 o 
  14   5   0      964.10      972.70     11.04 o 
  15   5   0       83.75       91.07      3.76 o 
  16   5   0       25.71       27.42      3.40 o 
  17   5   0      147.92      147.85      4.40 o 
  18   5   0      265.43      265.84      7.18 o 
  19   5   0        1.15        3.59      4.76 o 
  20   5   0      118.92      127.21      6.31 o 
  21   5   0      151.30      148.82      6.69 o 
  22   5   0       90.24       85.22      6.16 o 
  23   5   0       31.29       43.01      5.29 o 
  24   5   0        9.80        7.97      5.70 o 
  25   5   0       41.24       51.35      7.16 o 
   0   6   0      214.01      248.56      4.93 o 
   1   6   0        4.81       -2.05      2.05 o 
   2   6   0       12.46       24.71      2.29 o 
   3   6   0        1.35       -1.77      2.19 o 
   4   6   0       89.52       78.85      2.70 o 
   5   6   0       25.42       34.22      2.61 o 
   6   6   0     1578.06     1583.60     12.27 o 
   7   6   0     1755.86     1864.94     14.13 o 
   8   6   0       17.18       18.54      3.00 o 
   9   6   0     2592.78     2482.89     25.48 o 
  10   6   0        0.91       -1.25      2.44 o 
  11   6   0     2215.81     2231.45     15.87 o 
  12   6   0     2339.86     2260.13     17.05 o 
  13   6   0      223.71      224.72      4.76 o 
  14   6   0       52.57       49.57      3.39 o 
  15   6   0       26.75       30.19      3.76 o 
  16   6   0       25.77       34.02      4.45 o 
  17   6   0      321.54      310.87     10.82 o 
  18   6   0      197.25      184.31      6.99 o 
  19   6   0       47.95       51.23     10.49 o 
  20   6   0       62.59       59.07      5.94 o 
  21   6   0       19.30       22.41      5.60 o 
  22   6   0        2.11       -2.13      6.60 o 
  23   6   0       25.44        9.47      5.34 o 
  24   6   0       81.43       86.14      8.75 o 
   1   7   0      183.69      193.62      4.73 o 
   2   7   0      212.56      213.25      3.97 o 
   3   7   0      720.36      706.34      7.03 o 
   4   7   0      672.32      628.90      6.64 o 
   5   7   0      254.42      227.65      4.57 o 
   6   7   0      207.95      214.62      4.87 o 
   7   7   0      595.00      626.44      6.85 o 
   8   7   0       93.18       89.22      3.10 o 
   9   7   0       13.91       19.91      2.82 o 
  10   7   0       17.09       13.82      2.80 o 
  11   7   0      942.23      916.71     10.11 o 
  12   7   0       51.10       53.48      3.82 o 
  13   7   0        0.79       -2.49      3.42 o 
  14   7   0        3.28        1.84      3.90 o 
  15   7   0      271.96      279.78      7.20 o 
  16   7   0      177.43      183.81      5.87 o 
  17   7   0      508.54      508.41      8.90 o 
  18   7   0      367.10      399.64     10.89 o 
  19   7   0       28.30       36.12      4.96 o 
  20   7   0      257.25      266.42      8.99 o 
  21   7   0       14.24       33.31      5.84 o 
  22   7   0        1.14        0.55      7.01 o 
   0   8   0       75.61       64.16      5.24 o 
   1   8   0        2.47       -0.17      3.35 o 
   2   8   0       22.30       16.80      3.48 o 
   3   8   0      170.62      190.65      5.32 o 
   4   8   0       20.59       14.42      3.39 o 
   5   8   0      119.87      112.72      3.21 o 
   6   8   0       27.36       28.30      2.94 o 
   7   8   0     2266.62     2239.02     16.99 o 
   8   8   0       26.43       41.00      4.21 o 
   9   8   0     2098.00     2126.06     17.42 o 
  10   8   0      336.51      339.95      7.09 o 
  11   8   0      319.10      337.84      6.43 o 
  12   8   0      326.34      354.35      6.69 o 
  13   8   0       17.45        9.09      4.14 o 
  14   8   0       11.27        5.16      4.16 o 
  15   8   0       59.70       62.91      5.08 o 
  16   8   0        0.42        4.72      4.56 o 
  17   8   0      137.73      141.69      5.80 o 
  18   8   0       96.61      104.01      6.99 o 
  19   8   0        5.17       -1.99      5.17 o 
  20   8   0       14.14        5.91      6.53 o 
   1   9   0        0.03       -3.88      3.88 o 
   2   9   0      100.64       99.98      4.65 o 
   3   9   0        4.60        3.58      3.89 o 
   4   9   0       42.95       37.89      4.21 o 
   5   9   0      145.87      139.72      4.66 o 
   6   9   0       33.02       30.86      3.92 o 
   7   9   0      728.03      746.13      9.12 o 
   8   9   0      114.60      122.33      5.07 o 
   9   9   0       22.24       27.48      3.01 o 
  10   9   0       28.69       31.76      3.28 o 
  11   9   0       84.62       83.56      3.73 o 
  12   9   0       40.57       49.20      3.62 o 
  13   9   0      187.43      210.99      5.16 o 
  14   9   0       47.82       46.24      4.11 o 
  15   9   0      316.62      342.17      7.01 o 
  16   9   0      157.46      164.48      8.90 o 
  17   9   0      220.65      229.96      7.70 o 
   0  10   0        6.62        4.95      6.64 o 
   1  10   0       82.39       80.28      5.29 o 
   2  10   0       58.65       52.63      5.10 o 
   3  10   0       74.30       77.22      4.83 o 
   4  10   0        0.08       -3.41      4.21 o 
   5  10   0       41.22       35.23      4.55 o 
   6  10   0      503.68      532.82      8.74 o 
   7  10   0       14.68       15.13      5.37 o 
   8  10   0       23.79       17.38      5.40 o 
   9  10   0       42.20       34.48      5.12 o 
  10  10   0       23.85       29.27      5.23 o 
  11  10   0      202.85      190.11      6.64 o 
  12  10   0       70.20       61.20      5.98 o 
  13  10   0       23.75       27.29      6.32 o 
   1  11   0       11.34       -0.29      4.46 o 
   2  11   0      147.71      163.67      6.04 o 
   3  11   0       54.67       60.84      5.17 o 
   4  11   0        2.57        1.02      5.16 o 
   5  11   0      239.81      265.38      9.67 o 
   6  11   0      125.64      139.72      9.30 o 
   7  11   0        0.35        1.50      6.33 o 
   8  11   0       14.09       14.56     15.14 o 
 -27   0   1      650.93      684.47     24.78 o 
 -25   0   1       60.67       57.38      8.57 o 
 -23   0   1       17.58       23.55     10.02 o 
 -21   0   1       79.51       60.76     10.34 o 
 -19   0   1      124.89      173.56      6.94 o 
 -17   0   1     4754.48     4620.33     54.76 o 
 -15   0   1       93.74      107.35      4.23 o 
 -13   0   1      767.46      802.53      9.93 o 
 -11   0   1      369.74      400.73      6.76 o 
  -9   0   1     9358.31     9904.60     96.45 o 
  -7   0   1     7524.96     8143.65     60.60 o 
  -5   0   1    26845.23    26528.20    219.28 o 
  -3   0   1     2991.26     2994.54     20.60 o 
   1   0   1        9.80       -0.80      0.80 o 
   3   0   1     4993.81     5174.99     33.58 o 
   5   0   1    10858.75    10959.19     75.61 o 
   7   0   1     5699.03     5762.89     45.99 o 
   9   0   1     1732.47     1796.46     18.78 o 
  11   0   1      265.46      275.87      5.67 o 
  13   0   1     1309.11     1291.84     14.91 o 
  15   0   1      701.00      597.54     20.65 o 
  17   0   1     1352.44     1449.42     20.11 o 
  19   0   1      112.44      105.73      6.02 o 
  21   0   1       61.82       52.76      5.97 o 
  23   0   1       29.84       17.90     10.19 o 
  25   0   1       24.54       29.44      8.75 o 
  27   0   1       85.12      113.63     10.49 o 
 -27   1   1       59.35       72.34      7.71 o 
 -26   1   1      390.77      395.16      9.87 o 
 -25   1   1       49.48       42.22      5.56 o 
 -24   1   1        8.74        2.55      4.42 o 
 -23   1   1        3.10        2.66      4.35 o 
 -22   1   1      249.37      253.31      6.43 o 
 -21   1   1        9.14       15.41      4.27 o 
 -20   1   1       67.54       73.42      4.23 o 
 -19   1   1       16.93       35.68      3.73 o 
 -18   1   1      900.94      822.61      9.65 o 
 -17   1   1        0.71        2.01      2.77 o 
 -16   1   1        8.35       21.26      3.25 o 
 -15   1   1      445.47      470.79      6.62 o 
 -14   1   1      595.66      597.70      6.68 o 
 -13   1   1      188.57      203.72      4.08 o 
 -12   1   1        1.26        1.21      1.95 o 
 -11   1   1        2.87       -1.48      1.93 o 
 -10   1   1        3.07       12.77      2.02 o 
  -9   1   1       36.00       35.85      1.86 o 
  -8   1   1      186.28      210.22      3.12 o 
  -7   1   1       31.45       38.19      1.42 o 
  -6   1   1       50.99       70.10      1.27 o 
  -5   1   1     2230.83     2430.19     14.20 o 
  -4   1   1        2.45        4.14      0.76 o 
  -3   1   1       78.78      122.98      1.75 o 
  -2   1   1     1542.71     1580.75      8.04 o 
  -1   1   1       27.97       25.50      0.56 o 
   0   1   1      594.13      580.18      3.13 o 
   1   1   1      549.01      575.85      2.75 o 
   2   1   1     5610.34     5544.62     25.90 o 
   3   1   1      683.97      712.31      5.11 o 
   4   1   1     4722.54     4904.84     28.89 o 
   5   1   1    12372.29    12737.40     67.18 o 
   6   1   1     8998.81     9286.69     57.35 o 
   7   1   1     5891.20     6019.38     46.17 o 
   8   1   1       38.07       53.78      1.99 o 
   9   1   1      414.89      393.78      4.57 o 
  10   1   1     3342.79     3647.52     25.85 o 
  11   1   1      251.54      377.05      7.44 o 
  12   1   1      845.51      815.06      9.39 o 
  13   1   1       25.35       28.00      2.45 o 
  14   1   1       10.43       10.31      2.57 o 
  15   1   1       39.39       52.00      3.32 o 
  16   1   1       18.70       31.13      3.35 o 
  17   1   1        7.81       10.99      3.43 o 
  18   1   1      177.79      144.54      4.51 o 
  19   1   1      200.63      166.43      6.12 o 
  20   1   1       87.36       75.01      4.82 o 
  21   1   1       42.94       41.78      4.69 o 
  22   1   1        2.16       -0.15      4.36 o 
  23   1   1       38.06       35.50      4.94 o 
  24   1   1       78.79       75.69      6.29 o 
  25   1   1      123.88      126.20      7.06 o 
  26   1   1      794.62      863.22     16.31 o 
  27   1   1      108.63      118.46      8.51 o 
  28   1   1        0.15       -6.61     13.77 o 
 -28   2   1      856.93      972.47     33.04 o 
 -27   2   1      188.21      198.45      7.00 o 
 -26   2   1        7.31        6.97      4.95 o 
 -25   2   1        4.41       14.66      4.87 o 
 -24   2   1       33.25       31.44      4.84 o 
 -23   2   1       54.15       56.19      4.84 o 
 -22   2   1      156.05      141.10      6.42 o 
 -21   2   1      981.37      973.30     22.55 o 
 -20   2   1      450.20      498.85      8.59 o 
 -19   2   1       51.05       80.41      3.72 o 
 -18   2   1       36.05       40.83      3.71 o 
 -17   2   1      120.58      125.64      4.25 o 
 -16   2   1     7000.38     6563.23     53.89 o 
 -15   2   1     1997.55     1926.33     17.45 o 
 -14   2   1     1347.20     1244.75     10.37 o 
 -13   2   1      591.31      615.59      6.26 o 
 -12   2   1     1242.96     1230.28     14.57 o 
 -11   2   1      464.22      476.13      5.19 o 
 -10   2   1      155.22      148.58      3.10 o 
  -9   2   1      248.49      276.45      3.69 o 
  -8   2   1        3.55        3.30      1.46 o 
  -7   2   1     1095.19     1217.93      7.84 o 
  -6   2   1      455.33      521.68      3.99 o 
  -5   2   1     7284.11     7628.92     42.05 o 
  -4   2   1    19656.67    20413.68    123.08 o 
  -3   2   1    21169.51    21668.15    120.45 o 
  -2   2   1      947.55      966.05      6.45 o 
  -1   2   1     2707.38     2749.79     13.58 o 
   0   2   1       16.96       19.70      1.35 o 
   1   2   1      310.81      330.03      3.68 o 
   2   2   1     9490.29     9551.90     49.35 o 
   3   2   1      949.55      981.48      5.31 o 
   4   2   1      491.67      501.24      3.14 o 
   5   2   1     2078.39     2108.80     11.17 o 
   6   2   1     1929.54     1960.99     11.31 o 
   7   2   1     2105.17     2135.02     13.99 o 
   8   2   1     6261.71     6781.45     47.33 o 
   9   2   1     5154.33     5626.41     39.38 o 
  10   2   1      862.11      918.32      8.52 o 
  11   2   1      317.94      299.40      4.31 o 
  12   2   1      290.55      281.83      4.32 o 
  13   2   1      549.02      488.23      6.16 o 
  14   2   1      399.09      351.66      5.97 o 
  15   2   1      859.49      839.70      9.49 o 
  16   2   1      490.04      466.42      6.95 o 
  17   2   1       54.52       39.48      3.65 o 
  18   2   1        0.82       11.35      3.99 o 
  19   2   1     1056.72     1022.29     12.64 o 
  20   2   1      334.46      322.79      8.75 o 
  21   2   1       85.17       92.15      5.43 o 
  22   2   1       21.28       22.07      4.23 o 
  23   2   1       83.47       83.93      4.76 o 
  24   2   1      251.46      276.14      8.13 o 
  25   2   1       31.14       41.78      6.36 o 
  26   2   1       15.14       15.34      6.88 o 
  27   2   1      458.36      511.19     16.69 o 
 -27   3   1      613.58      607.43     17.12 o 
 -26   3   1      113.50      132.37      8.41 o 
 -25   3   1        5.97        3.71      4.87 o 
 -24   3   1       38.82       40.17      4.91 o 
 -23   3   1        1.13        5.36      4.56 o 
 -22   3   1        8.57       14.59      4.40 o 
 -21   3   1      162.15      154.84      5.54 o 
 -20   3   1      326.20      339.61      6.92 o 
 -19   3   1       21.98       19.33      3.81 o 
 -18   3   1      920.86      868.99     10.24 o 
 -17   3   1       99.11       88.33      4.02 o 
 -16   3   1       14.53       10.22      3.01 o 
 -15   3   1       31.91       34.19      2.99 o 
 -14   3   1     1069.93     1038.57     10.28 o 
 -13   3   1      810.35      831.65      7.76 o 
 -12   3   1      292.73      309.92      4.97 o 
 -11   3   1       35.26       50.16      1.98 o 
 -10   3   1      453.41      504.53      4.62 o 
  -9   3   1      569.55      592.15      5.02 o 
  -8   3   1       46.52       56.90      1.81 o 
  -7   3   1      246.01      269.83      3.11 o 
  -6   3   1      225.27      226.36      3.12 o 
  -5   3   1        7.93        9.82      1.49 o 
  -4   3   1     1122.06     1257.25      8.57 o 
  -3   3   1     4103.26     4192.05     28.08 o 
  -2   3   1      688.25      639.62      4.57 o 
  -1   3   1     1723.58     1748.05      9.96 o 
   0   3   1     2577.81     2645.96     14.08 o 
   1   3   1     6454.42     6752.31     36.17 o 
   2   3   1      145.91      169.19      2.49 o 
   3   3   1     2280.36     2389.25     17.65 o 
   4   3   1     1239.65     1279.52      7.40 o 
   5   3   1      328.22      323.44      3.21 o 
   6   3   1      761.48      796.14      6.92 o 
   7   3   1      167.13      146.65      2.65 o 
   8   3   1      866.63      950.13      7.18 o 
   9   3   1      301.92      341.26      3.63 o 
  10   3   1       41.59       42.62      2.11 o 
  11   3   1      718.66      702.11      6.37 o 
  12   3   1      571.09      631.12      6.14 o 
  13   3   1      929.74      960.35      8.68 o 
  14   3   1     1433.80     1442.15     13.46 o 
  15   3   1      546.95      596.63      7.88 o 
  16   3   1       41.39       21.30      3.50 o 
  17   3   1      112.75      121.35      5.62 o 
  18   3   1        0.30       -2.11      3.61 o 
  19   3   1      169.89      167.66      5.01 o 
  20   3   1       88.29       98.81      4.59 o 
  21   3   1       45.64       41.51      4.16 o 
  22   3   1      186.47      197.15      6.99 o 
  23   3   1      139.56      130.88      6.66 o 
  24   3   1       25.25       26.32      7.07 o 
  25   3   1      145.90      161.06      9.38 o 
  26   3   1      400.32      433.12     12.43 o 
  27   3   1       10.36       14.32     14.32 o 
 -26   4   1       53.14       54.48      7.35 o 
 -25   4   1      424.05      430.48     14.50 o 
 -24   4   1      709.33      720.31     12.51 o 
 -23   4   1       81.90       77.41      5.29 o 
 -22   4   1      163.49      177.43      5.67 o 
 -21   4   1        0.57        1.28      4.32 o 
 -20   4   1      500.07      505.98      8.78 o 
 -19   4   1      306.32      274.93      7.05 o 
 -18   4   1       59.62       49.59      4.00 o 
 -17   4   1      595.05      594.33      8.21 o 
 -16   4   1      109.71      110.53      4.17 o 
 -15   4   1      323.27      310.78      6.02 o 
 -14   4   1      786.46      792.82      9.29 o 
 -13   4   1      740.75      646.66      6.68 o 
 -12   4   1      336.70      308.54      4.23 o 
 -11   4   1      282.15      262.58      3.68 o 
 -10   4   1      322.73      342.08      3.69 o 
  -9   4   1       34.66       34.38      1.70 o 
  -8   4   1      915.74      942.37      6.97 o 
  -7   4   1     2095.47     2248.75     14.37 o 
  -6   4   1    12034.76    12905.67     73.65 o 
  -5   4   1     2792.90     3063.21     18.24 o 
  -4   4   1       18.31       19.79      1.90 o 
  -3   4   1     2570.03     2749.95     17.11 o 
  -2   4   1      199.91      213.69      4.05 o 
  -1   4   1        0.44        2.10      1.47 o 
   0   4   1     1266.85     1219.01      7.51 o 
   1   4   1     3223.04     3600.90     20.85 o 
   2   4   1     1413.33     1595.71     10.20 o 
   3   4   1     6728.71     7168.27     40.68 o 
   4   4   1     2764.44     2655.38     15.07 o 
   5   4   1     2107.89     2193.33     13.94 o 
   6   4   1      404.06      410.95      4.29 o 
   7   4   1       15.57       15.55      1.54 o 
   8   4   1       14.36       15.16      1.62 o 
   9   4   1      243.32      268.31      3.28 o 
  10   4   1     1158.17     1325.70      8.53 o 
  11   4   1     1099.78     1072.05      7.67 o 
  12   4   1     1201.41     1095.86      9.16 o 
  13   4   1      816.81      744.43      8.68 o 
  14   4   1       96.66       93.54      3.57 o 
  15   4   1       18.77       18.81      3.82 o 
  16   4   1     2267.43     2272.27     20.90 o 
  17   4   1      464.39      452.97      7.46 o 
  18   4   1      219.17      227.69      7.43 o 
  19   4   1      705.37      629.40     12.44 o 
  20   4   1      189.91      194.32      6.45 o 
  21   4   1      255.59      260.59     11.96 o 
  22   4   1        6.00        8.76      5.30 o 
  23   4   1       58.64       54.25      6.03 o 
  24   4   1      259.94      248.52      8.79 o 
  25   4   1      417.59      441.62     11.52 o 
  26   4   1      119.12      127.79      8.51 o 
 -25   5   1        0.17       -3.49      6.25 o 
 -24   5   1        7.61        8.45      5.74 o 
 -23   5   1      506.13      513.72      9.60 o 
 -22   5   1       42.85       34.49      4.95 o 
 -21   5   1      173.50      164.59      6.74 o 
 -20   5   1       48.83       52.25      4.84 o 
 -19   5   1       45.35       34.51      4.40 o 
 -18   5   1     2005.45     2044.49     25.51 o 
 -17   5   1      277.17      287.22      7.05 o 
 -16   5   1      511.81      485.05      7.68 o 
 -15   5   1        2.17       -1.04      3.05 o 
 -14   5   1       31.06       24.32      3.03 o 
 -13   5   1        6.87        2.24      2.62 o 
 -12   5   1       83.41       83.99      3.07 o 
 -11   5   1      143.90      114.29      2.81 o 
 -10   5   1      976.69     1013.28      7.44 o 
  -9   5   1        1.59        1.74      1.95 o 
  -8   5   1       54.79       46.64      2.12 o 
  -7   5   1      115.03      105.30      2.30 o 
  -6   5   1      114.83       95.41      2.30 o 
  -5   5   1      444.64      511.12      4.78 o 
  -4   5   1      466.63      504.70      4.66 o 
  -3   5   1      633.58      688.40      6.13 o 
  -2   5   1     1890.88     1927.48     18.10 o 
  -1   5   1       75.43       67.23      2.13 o 
   0   5   1      816.88      942.06      6.94 o 
   1   5   1      698.01      693.94      5.18 o 
   2   5   1       18.83       12.62      1.57 o 
   3   5   1     1521.75     1600.95     10.38 o 
   4   5   1     2329.59     2411.12     16.86 o 
   5   5   1      993.76     1018.75      8.09 o 
   6   5   1      308.21      326.48      4.33 o 
   7   5   1      932.64      937.16      7.23 o 
   8   5   1      752.20      756.28      6.35 o 
   9   5   1      198.98      163.62      2.96 o 
  10   5   1       41.36       48.48      2.33 o 
  11   5   1      787.76      811.21      7.37 o 
  12   5   1       58.83       50.43      2.77 o 
  13   5   1       32.42       36.31      3.10 o 
  14   5   1       34.17       37.47      3.24 o 
  15   5   1      186.49      190.09      4.76 o 
  16   5   1       32.17       38.54      3.53 o 
  17   5   1       26.73       21.28      3.91 o 
  18   5   1        3.90        6.10      4.80 o 
  19   5   1       97.81       97.69      5.86 o 
  20   5   1      101.37       98.41      6.22 o 
  21   5   1       53.42       41.87      8.03 o 
  22   5   1      211.48      208.05      7.74 o 
  23   5   1      821.29      845.70     14.62 o 
  24   5   1        0.02       -0.62      6.46 o 
  25   5   1        8.47        8.54      7.79 o 
 -24   6   1      290.06      295.69     12.26 o 
 -23   6   1       23.36       28.91      6.80 o 
 -22   6   1        8.94        0.81      4.87 o 
 -21   6   1        3.73        5.60      5.32 o 
 -20   6   1      142.94      155.04      6.74 o 
 -19   6   1      160.79      159.45     13.12 o 
 -18   6   1      218.24      222.96      9.09 o 
 -17   6   1      178.90      181.07      8.74 o 
 -16   6   1      112.43      103.89      4.33 o 
 -15   6   1      185.99      182.14      4.83 o 
 -14   6   1       44.63       43.67      3.58 o 
 -13   6   1      409.82      400.76      6.98 o 
 -12   6   1      353.58      314.64      5.37 o 
 -11   6   1     2902.23     2813.56     19.45 o 
 -10   6   1      822.12      815.50      7.06 o 
  -9   6   1        8.75        5.02      2.71 o 
  -8   6   1      664.95      636.12      6.71 o 
  -7   6   1     3012.51     3017.71     21.42 o 
  -6   6   1      772.53      761.13      8.81 o 
  -5   6   1      307.21      345.53      4.68 o 
  -4   6   1      917.76      817.38      7.27 o 
  -3   6   1       62.96       49.79      2.52 o 
  -2   6   1     1512.15     1499.44     11.34 o 
  -1   6   1      219.22      215.96      4.55 o 
   0   6   1      316.56      316.23      4.93 o 
   1   6   1      830.83      856.01      7.14 o 
   2   6   1     3684.69     3660.22     24.69 o 
   3   6   1      928.88      994.00      8.80 o 
   4   6   1       14.48       29.71      2.55 o 
   5   6   1      238.16      296.09      4.88 o 
   6   6   1      267.06      225.82      4.15 o 
   7   6   1      923.83      959.79      9.20 o 
   8   6   1        2.98        3.83      2.47 o 
   9   6   1      173.07      198.84      3.96 o 
  10   6   1      614.28      591.06      6.17 o 
  11   6   1      386.44      358.33      6.33 o 
  12   6   1      339.13      340.25      5.58 o 
  13   6   1       40.13       31.34      3.04 o 
  14   6   1       59.21       53.67      3.41 o 
  15   6   1       95.21       98.33      4.83 o 
  16   6   1     1088.22     1072.28     13.03 o 
  17   6   1       49.31       45.35      4.61 o 
  18   6   1        0.04       -0.16      4.22 o 
  19   6   1        9.29       10.03      4.49 o 
  20   6   1      103.54      106.53      6.45 o 
  21   6   1      143.03      134.02     10.01 o 
  22   6   1       78.24       86.64      6.64 o 
  23   6   1      186.01      180.97      7.86 o 
  24   6   1       62.16       60.35     15.14 o 
 -22   7   1       70.45       82.12      7.10 o 
 -21   7   1      193.45      183.84      7.02 o 
 -20   7   1       37.98       35.55      5.78 o 
 -19   7   1       54.65       59.18      5.12 o 
 -18   7   1       22.71       13.52      5.75 o 
 -17   7   1       33.50       41.52      4.72 o 
 -16   7   1       11.95        9.63      4.38 o 
 -15   7   1        3.37       -3.30      3.80 o 
 -14   7   1       16.22       12.39      3.94 o 
 -13   7   1        3.30        1.50      3.51 o 
 -12   7   1      122.55      128.78      4.30 o 
 -11   7   1       98.35      104.29      4.22 o 
 -10   7   1      496.33      519.38      6.77 o 
  -9   7   1      539.48      502.67      5.89 o 
  -8   7   1      155.53      149.27      3.83 o 
  -7   7   1      305.31      288.46      5.12 o 
  -6   7   1      226.06      187.64      4.23 o 
  -5   7   1        2.88        1.86      2.69 o 
  -4   7   1       17.80       11.39      2.70 o 
  -3   7   1      789.53      759.61      8.06 o 
  -2   7   1       46.41       27.35      2.68 o 
  -1   7   1     1757.59     1565.54     12.21 o 
   0   7   1        4.02        0.51      2.23 o 
   1   7   1      537.34      580.52      8.61 o 
   2   7   1       19.23       20.16      3.12 o 
   3   7   1     1346.53     1317.78     11.79 o 
   4   7   1      234.98      196.83      3.52 o 
   5   7   1      469.17      437.81      5.07 o 
   6   7   1       42.50       27.03      2.66 o 
   7   7   1        1.26       -1.55      2.61 o 
   8   7   1       70.19       90.19      3.15 o 
   9   7   1      680.05      662.88      6.79 o 
  10   7   1        1.28        1.08      3.01 o 
  11   7   1      412.76      380.78      5.88 o 
  12   7   1       51.15       59.41      3.90 o 
  13   7   1       11.72        6.45      3.21 o 
  14   7   1        1.28       -3.78      3.78 o 
  15   7   1        0.51       -4.17      4.17 o 
  16   7   1       88.51       82.24      5.01 o 
  17   7   1      176.09      180.60      9.91 o 
  18   7   1       37.14       45.20      4.94 o 
  19   7   1      355.38      343.23      8.22 o 
  20   7   1      190.10      204.78      6.98 o 
  21   7   1        0.01        2.06      6.15 o 
  22   7   1      115.60      100.25      8.75 o 
 -20   8   1       10.68       -1.97     10.59 o 
 -19   8   1        3.67        4.48      5.28 o 
 -18   8   1       55.55       54.35      5.14 o 
 -17   8   1       19.26       13.72      4.81 o 
 -16   8   1      415.88      444.56      8.66 o 
 -15   8   1      124.98      137.25      5.22 o 
 -14   8   1      306.29      297.84      6.89 o 
 -13   8   1       31.12       27.33      3.95 o 
 -12   8   1      912.49      918.75     10.41 o 
 -11   8   1      102.24      100.17      4.39 o 
 -10   8   1     1156.09     1188.01     12.03 o 
  -9   8   1      173.49      177.37      5.64 o 
  -8   8   1      393.14      387.51      5.90 o 
  -7   8   1       77.66       73.53      4.66 o 
  -6   8   1      189.46      177.05      4.45 o 
  -5   8   1       53.11       45.29      3.11 o 
  -4   8   1      102.56      116.34      3.54 o 
  -3   8   1       39.22       41.33      2.80 o 
  -2   8   1       38.48       40.50      3.80 o 
  -1   8   1       21.94       16.80      3.36 o 
   0   8   1        4.11        2.31      3.36 o 
   1   8   1      655.96      656.62      7.95 o 
   2   8   1       83.09       76.12      3.89 o 
   3   8   1      386.60      402.09      6.46 o 
   4   8   1      156.83      161.34      4.49 o 
   5   8   1        0.00       -0.68      4.21 o 
   6   8   1       11.91       16.08      3.32 o 
   7   8   1      241.02      248.72      4.04 o 
   8   8   1      714.25      718.36      9.64 o 
   9   8   1       37.13       44.54      3.03 o 
  10   8   1      310.46      323.82      6.16 o 
  11   8   1      427.69      451.52      7.78 o 
  12   8   1      172.20      165.97      4.60 o 
  13   8   1        3.25        0.54      3.41 o 
  14   8   1        3.02        2.06      3.54 o 
  15   8   1       24.05       19.70      4.56 o 
  16   8   1       15.41        6.96      4.59 o 
  17   8   1       93.96       89.50      5.52 o 
  18   8   1        6.18        6.90      4.95 o 
  19   8   1       15.09       11.25      5.38 o 
  20   8   1      101.85       93.25      8.39 o 
 -17   9   1       15.33       17.67      6.27 o 
 -16   9   1       16.85        8.04      5.80 o 
 -15   9   1       27.33       32.52      5.21 o 
 -14   9   1       77.25       82.60      4.99 o 
 -13   9   1        0.19        5.86      3.58 o 
 -12   9   1       87.32       94.99      4.05 o 
 -11   9   1      229.81      254.65      5.39 o 
 -10   9   1        0.02       -3.31      3.31 o 
  -9   9   1      195.44      200.91      6.38 o 
  -8   9   1        0.24       -2.20      3.07 o 
  -7   9   1        4.53       -0.75      2.60 o 
  -6   9   1       62.75       58.83      4.54 o 
  -5   9   1       19.20       23.32      4.09 o 
  -4   9   1       64.55       64.55      4.41 o 
  -3   9   1      150.82      150.11      5.04 o 
  -2   9   1       23.55       13.31      4.08 o 
  -1   9   1        1.61       -3.82      3.82 o 
   0   9   1        1.48        1.20      4.69 o 
   1   9   1        2.66        2.90      3.65 o 
   2   9   1        0.84        4.16      3.68 o 
   3   9   1        5.87        2.43      3.72 o 
   4   9   1       50.21       50.40      4.04 o 
   5   9   1       64.82       71.97      4.20 o 
   6   9   1        6.73        7.15      3.80 o 
   7   9   1       31.69       28.52      4.00 o 
   8   9   1      351.90      382.63     11.52 o 
   9   9   1        2.56        0.40      4.68 o 
  10   9   1        1.51        3.20      4.59 o 
  11   9   1       38.94       37.71      3.64 o 
  12   9   1      361.70      352.58      5.75 o 
  13   9   1      108.24      118.71      4.07 o 
  14   9   1       79.93       86.64      4.88 o 
  15   9   1       26.35       22.55      4.90 o 
  16   9   1      140.68      144.12      5.34 o 
  17   9   1       38.87       31.39      4.54 o 
 -14  10   1        7.32        0.55     15.97 o 
 -13  10   1       34.69       31.63      4.03 o 
 -12  10   1      384.02      422.29      7.58 o 
 -11  10   1      102.41      106.17      6.57 o 
 -10  10   1        0.27        1.94      4.92 o 
  -9  10   1      350.15      381.50      8.65 o 
  -8  10   1        6.77        8.37      5.29 o 
  -7  10   1       22.82       24.51      4.93 o 
  -6  10   1        2.42       -4.26      4.26 o 
  -5  10   1       85.09       71.91      4.88 o 
  -4  10   1       34.70       20.92      4.74 o 
  -3  10   1       95.62      100.85      6.48 o 
  -2  10   1        2.65       -0.65      4.58 o 
  -1  10   1       92.41       85.02      5.33 o 
   0  10   1       14.95        7.99      4.35 o 
   1  10   1      266.65      277.33      7.21 o 
   2  10   1       10.21        7.40      4.55 o 
   3  10   1       26.87       15.52      4.46 o 
   4  10   1       81.75       73.53      4.81 o 
   5  10   1       39.86       42.08      4.65 o 
   6  10   1      555.80      588.56      9.10 o 
   7  10   1       82.44       84.97      5.55 o 
   8  10   1      121.33      115.97      6.39 o 
   9  10   1      145.81      160.93      7.00 o 
  10  10   1      116.69      129.25      6.81 o 
  11  10   1      449.00      488.60     13.14 o 
  12  10   1      107.13      116.40      7.36 o 
  13  10   1      111.86      111.35      8.07 o 
  -8  11   1       71.60       91.62      9.04 o 
  -7  11   1        6.46        9.26      5.76 o 
  -6  11   1      148.84      158.38      7.22 o 
  -5  11   1       74.89       73.94      6.35 o 
  -4  11   1        7.88        0.42      4.74 o 
  -3  11   1        4.49       -3.91      4.74 o 
  -2  11   1      114.56      126.42      5.80 o 
  -1  11   1       26.94       19.10      4.87 o 
   0  11   1      122.28      112.01      5.58 o 
   1  11   1        2.83        2.74      4.75 o 
   2  11   1      238.98      260.42      7.23 o 
   3  11   1      252.79      252.45      6.86 o 
   4  11   1       88.94       94.30      5.46 o 
   5  11   1        8.13        0.40      5.71 o 
   6  11   1        0.00       14.24      6.43 o 
   7  11   1      308.18      341.04     14.60 o 
 -26   0   2        2.15        8.26     10.46 o 
 -24   0   2      852.77      898.94     18.89 o 
 -22   0   2       36.86       31.17      5.75 o 
 -20   0   2     4841.51     4381.30     68.34 o 
 -18   0   2     2227.32     1998.70     26.04 o 
 -16   0   2       46.15       29.72      3.13 o 
 -14   0   2      838.60      911.17      9.96 o 
 -12   0   2       65.57      103.08      3.16 o 
 -10   0   2    32252.47    35584.32    310.60 o 
  -8   0   2      386.29      361.79      4.61 o 
  -6   0   2       48.02       40.70      1.54 o 
  -4   0   2    35486.46    35086.34    284.65 o 
  -2   0   2    29944.93    28262.79   1325.17 o 
   0   0   2      193.56      189.74      2.29 o 
   2   0   2    19474.51    19683.91    126.29 o 
   4   0   2    28154.19    28541.73    185.73 o 
   6   0   2       28.73       21.30      1.58 o 
   8   0   2     8396.88     9124.09     66.56 o 
  10   0   2     2691.81     2768.77     28.47 o 
  12   0   2      775.91      876.45     10.93 o 
  14   0   2      421.77      411.17      7.29 o 
  16   0   2     1963.39     1825.72     28.36 o 
  18   0   2        1.83        2.44      4.70 o 
  20   0   2       66.39       50.35      5.75 o 
  22   0   2     1045.28      968.20     36.89 o 
  24   0   2       40.59       30.73      8.36 o 
  26   0   2      348.05      392.36     18.17 o 
 -27   1   2        1.26       -4.15      6.21 o 
 -26   1   2       23.28       28.20      5.59 o 
 -25   1   2       22.64       23.89      5.47 o 
 -24   1   2        3.31       -0.83      4.90 o 
 -23   1   2      151.06      160.32      5.29 o 
 -22   1   2      323.56      345.73      8.70 o 
 -21   1   2      143.96      139.47      4.86 o 
 -20   1   2      908.75      790.78      9.54 o 
 -19   1   2       84.16       88.44      5.50 o 
 -18   1   2        1.40        8.74      3.34 o 
 -17   1   2      225.29      288.24      5.12 o 
 -16   1   2     1419.91     1300.03     11.72 o 
 -15   1   2      638.38      641.89      7.05 o 
 -14   1   2      458.07      439.75      7.07 o 
 -13   1   2       18.56       24.33      2.31 o 
 -12   1   2      158.10      146.22      3.47 o 
 -11   1   2      590.43      613.51      5.83 o 
 -10   1   2      568.08      610.50      5.18 o 
  -9   1   2      507.37      494.08      5.64 o 
  -8   1   2     4663.57     4991.80     29.81 o 
  -7   1   2     4084.54     4044.50     29.68 o 
  -6   1   2       11.36       10.55      1.09 o 
  -5   1   2    14784.88    15161.81     92.50 o 
  -4   1   2       55.00       32.00      0.79 o 
  -3   1   2     6875.71     6787.87     33.70 o 
  -2   1   2    49256.25    49047.02    552.16 o 
  -1   1   2    13488.83    13303.90     61.77 o 
   0   1   2    12992.54    12946.53     56.41 o 
   1   1   2      230.75      224.24      1.56 o 
   2   1   2      197.99      203.93      1.59 o 
   3   1   2     1841.16     1806.03     10.44 o 
   4   1   2     4714.54     4798.19     22.63 o 
   5   1   2     5310.45     5335.94     30.18 o 
   6   1   2     1968.55     1983.25     11.23 o 
   7   1   2       75.36       91.15      1.82 o 
   8   1   2      285.23      336.56      3.40 o 
   9   1   2     1653.76     1742.06     13.09 o 
  10   1   2      159.10      124.75      2.94 o 
  11   1   2     1412.88     1560.16     12.10 o 
  12   1   2       21.66       37.34      2.21 o 
  13   1   2       16.07        5.35      2.30 o 
  14   1   2      241.43      224.77      4.72 o 
  15   1   2      348.47      332.39      6.05 o 
  16   1   2      159.31      133.89      5.13 o 
  17   1   2     1902.01     1829.88     17.22 o 
  18   1   2      551.72      499.15      7.66 o 
  19   1   2        0.25        2.15      3.95 o 
  20   1   2      304.60      329.83      7.99 o 
  21   1   2      117.22      122.99      5.35 o 
  22   1   2       26.82       25.25      4.73 o 
  23   1   2        4.70       -1.08      5.34 o 
  24   1   2       86.68       85.95      6.51 o 
  25   1   2       80.51       81.96      6.66 o 
  26   1   2        2.74        5.59      5.91 o 
  27   1   2      477.29      497.52     16.46 o 
  28   1   2       13.81       13.22     13.77 o 
 -28   2   2     1237.10     1303.25     25.87 o 
 -27   2   2        2.38       -3.81      5.12 o 
 -26   2   2       26.90       26.10      5.06 o 
 -25   2   2      334.86      359.01      8.31 o 
 -24   2   2      177.04      164.26      6.08 o 
 -23   2   2       58.18       72.97      5.15 o 
 -22   2   2     1804.23     1690.99     16.95 o 
 -21   2   2      731.30      671.52      9.16 o 
 -20   2   2      248.71      213.85      7.55 o 
 -19   2   2     1124.54     1068.55     11.38 o 
 -18   2   2     1104.78      999.30     10.00 o 
 -17   2   2     1290.91     1279.71     11.76 o 
 -16   2   2      263.04      241.84      5.41 o 
 -15   2   2      235.45      187.62      4.90 o 
 -14   2   2       79.95       91.12      2.85 o 
 -13   2   2       74.12      105.62      2.90 o 
 -12   2   2      119.20      135.35      4.28 o 
 -11   2   2      212.00      231.68      3.61 o 
 -10   2   2     1628.79     1787.68     11.63 o 
  -9   2   2      605.49      583.95      6.46 o 
  -8   2   2     2789.80     3084.36     19.02 o 
  -7   2   2     1331.61     1419.69      9.27 o 
  -6   2   2     1722.04     1701.89     10.24 o 
  -5   2   2     1164.61     1253.80      7.20 o 
  -4   2   2    33110.29    34072.17    187.79 o 
  -3   2   2     5391.83     5531.15     26.45 o 
  -2   2   2     4866.08     4819.34     23.05 o 
  -1   2   2    30627.12    31259.76    152.23 o 
   0   2   2    34513.37    35317.13    176.76 o 
   1   2   2    11995.68    11810.18     57.24 o 
   2   2   2     2018.28     1895.16     10.54 o 
   3   2   2     1518.41     1637.09      8.17 o 
   4   2   2      473.31      480.17      3.71 o 
   5   2   2      885.24      892.95      5.71 o 
   6   2   2     1495.59     1366.48      8.13 o 
   7   2   2      989.79     1091.22      7.82 o 
   8   2   2     1452.43     1458.46      9.55 o 
   9   2   2     2565.02     2920.76     20.83 o 
  10   2   2     4055.28     4092.05     42.03 o 
  11   2   2       87.00      113.07      3.12 o 
  12   2   2        3.03       -1.81      2.32 o 
  13   2   2      632.36      623.76      7.03 o 
  14   2   2     2708.84     2714.73     23.59 o 
  15   2   2       11.55       16.62      3.54 o 
  16   2   2      176.94      166.06      5.46 o 
  17   2   2      490.43      415.74      7.71 o 
  18   2   2     1683.75     1496.04     16.40 o 
  19   2   2      130.95      121.13      5.22 o 
  20   2   2       90.54       79.26      5.77 o 
  21   2   2       50.52       47.42      4.86 o 
  22   2   2      105.17      100.30      4.86 o 
  23   2   2       74.74       78.92      5.51 o 
  24   2   2        9.67       11.14      5.74 o 
  25   2   2       54.30       67.73      9.73 o 
  26   2   2      239.54      253.21     14.64 o 
  27   2   2       60.50       45.70     13.77 o 
 -27   3   2       28.32       39.84      6.97 o 
 -26   3   2      436.62      421.38     12.87 o 
 -25   3   2       23.34       35.17      4.96 o 
 -24   3   2       29.21       34.87      4.91 o 
 -23   3   2       95.62       88.99      5.28 o 
 -22   3   2       67.41       57.41      4.91 o 
 -21   3   2      101.92       83.14      5.18 o 
 -20   3   2      415.43      398.39      7.02 o 
 -19   3   2      558.29      528.80      7.32 o 
 -18   3   2        1.48        8.39      3.63 o 
 -17   3   2      283.92      249.51      5.37 o 
 -16   3   2      366.66      334.62      7.36 o 
 -15   3   2      379.63      371.01      6.28 o 
 -14   3   2      111.97      111.32      3.36 o 
 -13   3   2      399.88      366.93      4.27 o 
 -12   3   2      192.58      189.32      3.68 o 
 -11   3   2      358.22      361.65      4.16 o 
 -10   3   2      149.35      144.69      2.62 o 
  -9   3   2      157.05      163.89      2.86 o 
  -8   3   2      420.01      365.44      3.65 o 
  -7   3   2      186.74      214.36      3.82 o 
  -6   3   2     4742.10     5257.47     29.14 o 
  -5   3   2      266.32      269.68      3.18 o 
  -4   3   2      973.39     1065.84     10.34 o 
  -3   3   2       53.52       55.20      1.47 o 
  -2   3   2     1215.78     1332.17      8.15 o 
  -1   3   2     5219.40     5381.00     30.19 o 
   0   3   2       75.06       65.41      1.57 o 
   1   3   2      681.97      727.79      4.98 o 
   2   3   2      388.77      451.77      3.47 o 
   3   3   2     2266.19     2443.85     13.14 o 
   4   3   2      117.62      153.85      2.67 o 
   5   3   2       44.21       66.97      1.79 o 
   6   3   2      700.56      740.80      5.64 o 
   7   3   2      733.02      827.39      6.13 o 
   8   3   2     3286.70     3654.43     23.62 o 
   9   3   2      331.06      331.59      4.34 o 
  10   3   2     1229.81     1261.61     10.96 o 
  11   3   2       21.82       30.21      2.26 o 
  12   3   2      253.17      224.17      4.16 o 
  13   3   2      304.31      289.25      5.97 o 
  14   3   2      520.73      444.54      6.10 o 
  15   3   2        0.42       -0.25      3.25 o 
  16   3   2       65.30       58.28      4.06 o 
  17   3   2      221.38      190.40      5.50 o 
  18   3   2       20.16       27.16      3.80 o 
  19   3   2        4.53        2.04      3.61 o 
  20   3   2      211.21      179.31     11.54 o 
  21   3   2        8.04        2.27      4.51 o 
  22   3   2        5.08        3.06      4.55 o 
  23   3   2       60.92       50.73      5.84 o 
  24   3   2        6.65       12.76      5.56 o 
  25   3   2      220.66      205.24     11.64 o 
  26   3   2      150.20      165.35      9.28 o 
 -26   4   2        3.83       -2.28      6.46 o 
 -25   4   2       26.79       31.59      5.94 o 
 -24   4   2       21.11       21.30      4.90 o 
 -23   4   2      495.34      507.46      9.31 o 
 -22   4   2      821.38      817.70     10.63 o 
 -21   4   2      145.17      164.11      5.99 o 
 -20   4   2      166.51      144.41      4.94 o 
 -19   4   2      289.36      289.98      7.00 o 
 -18   4   2       93.81      105.37      5.86 o 
 -17   4   2      128.08      118.65      4.38 o 
 -16   4   2      326.55      311.75      6.11 o 
 -15   4   2      958.45      863.31      9.79 o 
 -14   4   2       50.18       51.24      3.23 o 
 -13   4   2       24.00       23.86      2.71 o 
 -12   4   2       10.57        4.98      2.14 o 
 -11   4   2       66.77       81.18      2.21 o 
 -10   4   2      270.27      278.79      3.67 o 
  -9   4   2        6.82        9.75      1.61 o 
  -8   4   2      274.80      272.71      3.34 o 
  -7   4   2       71.80       49.73      1.68 o 
  -6   4   2     2086.88     2123.86     12.51 o 
  -5   4   2       35.49       35.31      2.27 o 
  -4   4   2       77.71       82.71      1.80 o 
  -3   4   2      425.89      479.80      4.31 o 
  -2   4   2     3428.50     3610.67     22.06 o 
  -1   4   2     1304.54     1378.18      9.54 o 
   0   4   2     2219.67     2569.10     17.45 o 
   1   4   2     4711.71     5164.11     28.54 o 
   2   4   2      202.01      233.66      4.08 o 
   3   4   2      295.02      298.12      5.16 o 
   4   4   2     1953.43     1902.71     11.17 o 
   5   4   2     2313.48     2338.49     13.50 o 
   6   4   2        0.08        0.01      1.57 o 
   7   4   2     1927.58     2104.20     12.93 o 
   8   4   2     1262.13     1269.01      8.14 o 
   9   4   2      310.05      375.33      3.87 o 
  10   4   2      412.15      411.50      4.55 o 
  11   4   2     1361.75     1353.03      9.81 o 
  12   4   2       27.61       16.86      3.17 o 
  13   4   2      107.09       90.72      3.50 o 
  14   4   2      616.40      616.36      9.81 o 
  15   4   2      163.66      153.33      4.43 o 
  16   4   2     2969.74     2894.95     37.51 o 
  17   4   2      110.27       77.19      4.86 o 
  18   4   2      225.15      182.92      6.04 o 
  19   4   2      211.54      198.57      6.46 o 
  20   4   2      506.91      510.85      9.80 o 
  21   4   2      282.14      270.94      7.62 o 
  22   4   2        0.36       -1.20      5.04 o 
  23   4   2      150.57      148.17      7.18 o 
  24   4   2        2.03       -1.12      5.68 o 
  25   4   2        2.16       -0.73      7.55 o 
 -25   5   2       62.64       61.69     10.78 o 
 -24   5   2       81.61      101.86      7.31 o 
 -23   5   2        6.50        4.79      4.84 o 
 -22   5   2        5.30        4.10      4.28 o 
 -21   5   2        4.24       -4.01      4.01 o 
 -20   5   2      351.21      360.24      7.35 o 
 -19   5   2       13.72       11.09      5.00 o 
 -18   5   2        5.39        2.87      4.05 o 
 -17   5   2      285.18      271.98      6.77 o 
 -16   5   2        3.78        6.86      3.94 o 
 -15   5   2      252.49      261.36      6.35 o 
 -14   5   2      114.33       95.66      3.42 o 
 -13   5   2     1499.78     1444.61     11.63 o 
 -12   5   2       14.16       17.33      2.61 o 
 -11   5   2      195.55      200.72      3.64 o 
 -10   5   2       44.77       49.84      2.35 o 
  -9   5   2      137.68      168.89      3.23 o 
  -8   5   2      390.82      440.39      4.51 o 
  -7   5   2      564.57      598.96      5.14 o 
  -6   5   2        3.18        2.99      1.80 o 
  -5   5   2       97.95      132.44      2.66 o 
  -4   5   2      201.53      187.50      3.20 o 
  -3   5   2      569.23      588.58      5.25 o 
  -2   5   2       12.65        2.21      1.73 o 
  -1   5   2       70.49       69.13      2.25 o 
   0   5   2      259.81      281.78      3.78 o 
   1   5   2       61.81       63.47      2.14 o 
   2   5   2      227.24      241.28      3.55 o 
   3   5   2       81.46      120.10      2.14 o 
   4   5   2      362.19      420.13      4.12 o 
   5   5   2      164.68      162.30      3.16 o 
   6   5   2       13.76       10.97      1.94 o 
   7   5   2        7.20       -0.16      1.94 o 
   8   5   2        7.01       20.59      2.23 o 
   9   5   2       20.19       22.87      2.31 o 
  10   5   2     1901.81     1917.77     12.95 o 
  11   5   2      294.60      315.54      4.65 o 
  12   5   2      454.08      390.41      5.35 o 
  13   5   2      906.19      871.24      8.32 o 
  14   5   2       12.14        7.92      2.85 o 
  15   5   2      601.70      602.37      8.71 o 
  16   5   2       46.03       44.87      3.93 o 
  17   5   2        0.48        1.41      3.80 o 
  18   5   2      259.40      266.93      6.62 o 
  19   5   2        3.16       -4.30      4.85 o 
  20   5   2        0.39        8.27      5.28 o 
  21   5   2        0.53       -1.44      5.14 o 
  22   5   2      423.50      456.14     13.61 o 
  23   5   2      134.12      148.65      7.25 o 
  24   5   2        9.72        9.29      5.97 o 
  25   5   2        4.07        1.65     11.01 o 
 -24   6   2       42.96       40.76      7.71 o 
 -23   6   2       60.68       68.29      5.61 o 
 -22   6   2        8.00        8.03      5.00 o 
 -21   6   2      136.15      147.53      7.49 o 
 -20   6   2       55.85       59.87      4.66 o 
 -19   6   2      539.25      581.86      9.80 o 
 -18   6   2     1410.30     1455.42     18.37 o 
 -17   6   2      251.46      245.38      9.51 o 
 -16   6   2       62.05       59.51      4.13 o 
 -15   6   2      120.70      124.43      7.42 o 
 -14   6   2       23.51       22.87      3.37 o 
 -13   6   2      847.80      862.16     10.04 o 
 -12   6   2        0.29        5.33      2.82 o 
 -11   6   2      429.41      475.22      6.34 o 
 -10   6   2      115.18      141.58      3.82 o 
  -9   6   2     1829.67     1882.33     19.83 o 
  -8   6   2      819.79      867.75      8.04 o 
  -7   6   2     1404.55     1401.04     12.79 o 
  -6   6   2       24.91       22.96      2.42 o 
  -5   6   2       35.79       43.08      2.43 o 
  -4   6   2      152.57      142.09      3.14 o 
  -3   6   2      205.87      223.63      4.11 o 
  -2   6   2      449.90      476.95      5.34 o 
  -1   6   2      181.16      166.65      3.48 o 
   0   6   2     4231.99     4301.49     27.87 o 
   1   6   2      537.75      607.21      5.84 o 
   2   6   2       28.24       22.76      2.29 o 
   3   6   2      172.89      188.16      4.11 o 
   4   6   2       15.26       17.47      1.95 o 
   5   6   2       51.99       47.00      2.44 o 
   6   6   2      443.18      473.56      6.35 o 
   7   6   2      386.74      399.48      6.89 o 
   8   6   2     1434.79     1350.68     10.34 o 
   9   6   2      103.46      113.99      4.74 o 
  10   6   2       81.83       91.17      3.38 o 
  11   6   2      317.55      296.39      4.82 o 
  12   6   2      112.82      100.71      3.41 o 
  13   6   2      171.93      168.62      4.30 o 
  14   6   2      373.11      353.75      6.40 o 
  15   6   2        3.18        0.98      3.71 o 
  16   6   2      160.10      165.43      5.11 o 
  17   6   2      305.44      300.11     10.52 o 
  18   6   2      102.55       92.04      8.38 o 
  19   6   2       37.93       31.83      5.64 o 
  20   6   2      163.36      147.78      5.99 o 
  21   6   2      195.49      189.20      6.86 o 
  22   6   2      245.86      259.02     17.49 o 
  23   6   2        3.68        6.92      6.58 o 
 -22   7   2       54.70       44.42      8.33 o 
 -21   7   2      161.90      167.65     14.12 o 
 -20   7   2       62.36       60.67      5.48 o 
 -19   7   2       14.53        6.70      4.77 o 
 -18   7   2       53.87       46.71      5.46 o 
 -17   7   2        9.73       16.41      3.94 o 
 -16   7   2       20.24       20.77      3.82 o 
 -15   7   2       72.93       83.12      4.15 o 
 -14   7   2      231.55      236.71      5.68 o 
 -13   7   2       81.42       80.54      3.93 o 
 -12   7   2       11.00        9.07      3.49 o 
 -11   7   2       62.20       54.27      3.74 o 
 -10   7   2      321.61      334.39      6.30 o 
  -9   7   2      414.30      404.88      6.07 o 
  -8   7   2      718.64      753.04      7.60 o 
  -7   7   2        9.51        7.66      2.84 o 
  -6   7   2      615.06      590.65      6.59 o 
  -5   7   2      680.67      732.21      8.29 o 
  -4   7   2        0.22        1.81      2.69 o 
  -3   7   2       45.49       46.87      2.87 o 
  -2   7   2       16.48       15.23      2.69 o 
  -1   7   2       91.66       95.85      3.11 o 
   0   7   2        0.09       -0.17      2.59 o 
   1   7   2       19.25       17.93      2.56 o 
   2   7   2      452.63      400.78      5.15 o 
   3   7   2      226.09      226.79      5.32 o 
   4   7   2       34.72       27.46      3.03 o 
   5   7   2       68.45       72.91      3.35 o 
   6   7   2      187.17      203.73      3.51 o 
   7   7   2      886.71      944.09      7.61 o 
   8   7   2      262.16      256.90      4.29 o 
   9   7   2       77.61       78.71      2.82 o 
  10   7   2        7.32        8.35      2.74 o 
  11   7   2      654.65      644.46      6.71 o 
  12   7   2       70.55       63.97      4.42 o 
  13   7   2      226.74      213.93      9.20 o 
  14   7   2      254.91      243.00      6.24 o 
  15   7   2      182.96      187.40      6.22 o 
  16   7   2       96.65       98.95      5.03 o 
  17   7   2      189.97      194.31     10.19 o 
  18   7   2        3.36        7.60      4.70 o 
  19   7   2      221.62      220.26      7.10 o 
  20   7   2       78.81       96.23      7.89 o 
  21   7   2        2.34       -7.05      8.82 o 
  22   7   2       44.10       42.91      6.57 o 
 -20   8   2        0.98       -7.81      7.81 o 
 -19   8   2        9.05       11.80      5.33 o 
 -18   8   2      138.68      146.28      5.58 o 
 -17   8   2     1504.67     1528.32     20.13 o 
 -16   8   2       57.03       77.25      4.85 o 
 -15   8   2      303.12      315.28      7.12 o 
 -14   8   2      137.67      142.87      5.46 o 
 -13   8   2      739.29      764.05      9.37 o 
 -12   8   2       53.64       50.74      4.05 o 
 -11   8   2     1230.35     1217.79     15.37 o 
 -10   8   2      329.94      350.04      6.51 o 
  -9   8   2       98.59      102.22      5.26 o 
  -8   8   2       17.69       12.03      4.01 o 
  -7   8   2       39.83       43.55      3.51 o 
  -6   8   2      307.46      282.30      5.56 o 
  -5   8   2       20.91       27.03      3.21 o 
  -4   8   2       73.66       75.46      3.47 o 
  -3   8   2       39.67       42.88      2.97 o 
  -2   8   2      242.55      242.51      4.54 o 
  -1   8   2      131.62      131.33      3.45 o 
   0   8   2      511.23      491.47      6.99 o 
   1   8   2       39.49       38.21      3.98 o 
   2   8   2      324.15      320.92      7.34 o 
   3   8   2      120.79      118.97      3.94 o 
   4   8   2        3.37        1.29      3.21 o 
   5   8   2      602.88      650.00      7.55 o 
   6   8   2       20.13       26.10      3.39 o 
   7   8   2      304.53      324.87      5.90 o 
   8   8   2        1.87        4.43      3.32 o 
   9   8   2       93.13       83.98      2.95 o 
  10   8   2        1.59        0.05      2.80 o 
  11   8   2       20.72       20.34      3.19 o 
  12   8   2       14.16       12.52      3.24 o 
  13   8   2       67.24       69.25      4.78 o 
  14   8   2       39.88       40.16      4.03 o 
  15   8   2      162.06      146.33      4.79 o 
  16   8   2       88.58       95.18      5.46 o 
  17   8   2      147.85      149.78      5.85 o 
  18   8   2      102.01      104.44      5.72 o 
  19   8   2      110.23      109.97      6.36 o 
  20   8   2      107.98      122.83      7.29 o 
 -17   9   2      426.63      491.09     13.59 o 
 -16   9   2       47.09       41.99      5.48 o 
 -15   9   2       17.82       20.48      5.63 o 
 -14   9   2       12.99        5.64      4.30 o 
 -13   9   2       59.31       70.57      5.10 o 
 -12   9   2        4.58        0.51      3.87 o 
 -11   9   2       50.44       47.29      4.19 o 
 -10   9   2       22.05       16.18      3.85 o 
  -9   9   2      179.38      169.95      5.07 o 
  -8   9   2      117.95       99.40      4.29 o 
  -7   9   2        2.36       -0.11      3.49 o 
  -6   9   2       97.54       96.83      3.99 o 
  -5   9   2      108.76      111.15      3.91 o 
  -4   9   2      177.66      167.43      3.96 o 
  -3   9   2        0.22       -1.68      3.89 o 
  -2   9   2       81.26       74.94      4.46 o 
  -1   9   2       17.47       14.33      3.99 o 
   0   9   2       66.54       65.30      4.10 o 
   1   9   2       11.33       10.33      3.68 o 
   2   9   2      205.78      212.93      5.98 o 
   3   9   2      377.16      425.08      7.07 o 
   4   9   2      176.93      181.26      4.75 o 
   5   9   2       52.89       54.16      4.13 o 
   6   9   2      160.26      173.17      4.99 o 
   7   9   2       87.60       76.44      4.37 o 
   8   9   2      296.24      306.02      7.30 o 
   9   9   2        0.30       -4.17      4.17 o 
  10   9   2      295.15      303.10      7.92 o 
  11   9   2      171.55      176.08      6.12 o 
  12   9   2       42.31       42.09      5.42 o 
  13   9   2        4.70        2.08      4.54 o 
  14   9   2       13.16        9.99      3.45 o 
  15   9   2      534.05      580.61      8.04 o 
  16   9   2        0.86        2.86      3.89 o 
  17   9   2       47.53       53.68      4.49 o 
 -14  10   2       74.17       63.58      5.16 o 
 -13  10   2      350.91      361.14      7.54 o 
 -12  10   2       18.28       17.30      3.76 o 
 -11  10   2      101.05      103.12      4.09 o 
 -10  10   2        0.00       -3.10      3.10 o 
  -9  10   2       96.75      116.85      4.49 o 
  -8  10   2      105.42      103.22      5.64 o 
  -7  10   2       14.97       10.29      4.81 o 
  -6  10   2       62.05       62.58      5.16 o 
  -5  10   2       27.27       28.23      4.60 o 
  -4  10   2       76.36       77.75      5.51 o 
  -3  10   2      110.92      115.11      6.32 o 
  -2  10   2        5.48       -2.27      4.26 o 
  -1  10   2       31.52       31.77      4.55 o 
   0  10   2        7.86        9.92      4.34 o 
   1  10   2      130.54      106.91      5.12 o 
   2  10   2        3.54       -4.19      4.19 o 
   3  10   2        8.77        2.10      4.37 o 
   4  10   2       57.19       64.41      4.83 o 
   5  10   2     1145.25     1190.97     13.37 o 
   6  10   2       65.52       76.92      5.00 o 
   7  10   2      577.60      587.59     10.11 o 
   8  10   2       29.28       36.74      6.57 o 
   9  10   2      177.69      176.96      7.07 o 
  10  10   2      160.51      175.52      7.18 o 
  11  10   2      218.48      240.00      8.05 o 
  12  10   2       17.34        9.10      8.38 o 
  13  10   2      226.91      246.96     10.03 o 
  -8  11   2        0.89        2.85     10.82 o 
  -7  11   2      276.16      305.52     20.51 o 
  -6  11   2      378.74      400.21      9.93 o 
  -5  11   2        0.00       -5.60      5.60 o 
  -4  11   2       17.74        8.17      5.26 o 
  -3  11   2        8.74        1.95      5.09 o 
  -2  11   2       22.94       18.55      5.36 o 
  -1  11   2      142.57      136.77      6.37 o 
   0  11   2      147.73      164.78      6.29 o 
   1  11   2       79.15       82.41      5.42 o 
   2  11   2        7.08       -0.64      6.23 o 
   3  11   2        0.65        0.97      4.77 o 
   4  11   2      112.00      108.73      5.62 o 
   5  11   2      222.54      244.47      7.40 o 
   6  11   2        2.33        0.62      6.57 o 
   7  11   2        4.70        4.97      8.10 o 
 -27   0   3       40.85       28.63     11.56 o 
 -25   0   3        0.02        3.79      6.98 o 
 -23   0   3        8.54        1.70      5.54 o 
 -21   0   3       28.34       32.78      5.47 o 
 -19   0   3      139.78       94.90      5.89 o 
 -17   0   3      808.45      827.51     13.13 o 
 -15   0   3        2.57       14.22      2.76 o 
 -13   0   3      321.96      365.26      6.70 o 
 -11   0   3      450.28      628.23      7.30 o 
  -9   0   3      548.81      699.15      7.10 o 
  -7   0   3    16486.17    16917.58    125.54 o 
  -5   0   3     3632.25     3488.16     24.33 o 
  -3   0   3      212.46      216.96      2.16 o 
  -1   0   3     2778.91     2789.52     17.27 o 
   1   0   3     2435.12     2472.71     13.41 o 
   3   0   3       84.79       78.69      1.63 o 
   5   0   3      652.78      750.44      5.13 o 
   7   0   3      544.41      584.39      5.68 o 
   9   0   3      118.12      129.74      3.87 o 
  11   0   3     1185.72     1405.45     15.68 o 
  13   0   3     2592.46     2554.41     26.97 o 
  15   0   3       73.69       86.82      5.19 o 
  17   0   3      653.28      624.58     11.62 o 
  19   0   3      283.03      298.51      9.07 o 
  21   0   3      209.50      216.76     10.90 o 
  23   0   3       81.88       75.80      8.93 o 
  25   0   3      133.15      140.64     10.49 o 
  27   0   3      349.93      415.20     23.13 o 
 -28   1   3       58.79       44.60     12.11 o 
 -27   1   3        0.42       11.19      6.23 o 
 -26   1   3       50.75       38.20      6.34 o 
 -25   1   3        0.23       -2.47      6.36 o 
 -24   1   3      116.35      123.48      5.54 o 
 -23   1   3      614.65      596.47     10.28 o 
 -22   1   3       85.63       82.45      4.41 o 
 -21   1   3       15.53       24.78      4.80 o 
 -20   1   3       13.63       15.93      3.57 o 
 -19   1   3      780.58      763.30     16.72 o 
 -18   1   3     4810.20     4704.22     39.40 o 
 -17   1   3      316.81      270.12      6.89 o 
 -16   1   3      976.10      939.06      9.17 o 
 -15   1   3     1719.64     1767.86     13.81 o 
 -14   1   3      752.70      710.33      7.60 o 
 -13   1   3       16.00       11.57      2.19 o 
 -12   1   3      661.56      682.18      6.76 o 
 -11   1   3        9.60        4.04      1.77 o 
 -10   1   3     1420.51     1545.93      9.16 o 
  -9   1   3      542.36      483.67      3.90 o 
  -8   1   3      231.41      304.99      3.41 o 
  -7   1   3      367.38      433.52      3.62 o 
  -6   1   3      217.02      188.85      1.96 o 
  -5   1   3     5291.91     5362.20     26.58 o 
  -4   1   3       80.27       59.44      1.18 o 
  -3   1   3        3.35        5.21      0.86 o 
  -2   1   3      569.94      538.94      3.76 o 
  -1   1   3     1627.63     1453.98      7.91 o 
   0   1   3      788.72      830.50      4.22 o 
   1   1   3     2514.29     2587.62     12.31 o 
   2   1   3     9862.99     9823.86     59.81 o 
   3   1   3     3044.82     3241.34     18.46 o 
   4   1   3      252.91      195.53      2.19 o 
   5   1   3      661.07      703.06      3.96 o 
   6   1   3     1197.49     1166.35      7.32 o 
   7   1   3     1425.98     1520.51      9.31 o 
   8   1   3      167.97      194.24      2.97 o 
   9   1   3     1254.94     1287.48      9.01 o 
  10   1   3        1.34        0.06      1.86 o 
  11   1   3      876.46      839.43      7.03 o 
  12   1   3        0.03        0.90      2.13 o 
  13   1   3       57.84       45.79      2.72 o 
  14   1   3     1256.79     1248.74     13.53 o 
  15   1   3      203.38      212.21      5.28 o 
  16   1   3      314.05      266.84      5.90 o 
  17   1   3      166.06      157.47      4.68 o 
  18   1   3        5.99        9.80      3.94 o 
  19   1   3        0.81        1.02      4.02 o 
  20   1   3        1.29        2.40      4.27 o 
  21   1   3        1.42       -0.26      4.33 o 
  22   1   3        3.49        2.69      5.20 o 
  23   1   3        0.76        4.01      5.56 o 
  24   1   3       38.31       31.70      5.85 o 
  25   1   3      114.50      126.96      7.34 o 
  26   1   3        4.57        7.28      5.98 o 
  27   1   3       86.03      119.10     14.32 o 
 -28   2   3      156.35      147.54      8.14 o 
 -27   2   3      329.09      339.47      8.67 o 
 -26   2   3      374.69      397.07      8.74 o 
 -25   2   3      488.45      503.25      9.49 o 
 -24   2   3      150.49      141.28      5.84 o 
 -23   2   3      208.43      238.57      7.19 o 
 -22   2   3        0.00        6.16      3.80 o 
 -21   2   3      147.78      129.52      4.36 o 
 -20   2   3      323.56      287.36      5.87 o 
 -19   2   3        5.18        7.93      3.15 o 
 -18   2   3        3.56        1.95      2.93 o 
 -17   2   3       70.06       75.70      4.16 o 
 -16   2   3      708.54      699.10      7.71 o 
 -15   2   3     1023.23     1047.47      9.16 o 
 -14   2   3     1109.85     1061.01      8.61 o 
 -13   2   3      319.73      361.69      4.50 o 
 -12   2   3      457.80      508.53      4.86 o 
 -11   2   3      550.26      682.42      5.69 o 
 -10   2   3     1104.37     1248.94      8.94 o 
  -9   2   3      642.99      716.03      5.44 o 
  -8   2   3       44.04       49.16      1.80 o 
  -7   2   3     4178.03     4321.84     24.14 o 
  -6   2   3     2165.59     2364.41     16.19 o 
  -5   2   3     3041.82     3158.20     17.53 o 
  -4   2   3        0.09        0.30      0.84 o 
  -3   2   3      393.18      409.35      4.51 o 
  -2   2   3    16897.20    17888.76     89.97 o 
  -1   2   3    11231.53    11536.41     52.89 o 
   0   2   3     3157.41     3162.03     15.65 o 
   1   2   3      114.13      105.76      1.83 o 
   2   2   3      347.31      351.23      2.49 o 
   3   2   3       77.31       83.82      1.15 o 
   4   2   3      756.07      837.80      5.26 o 
   5   2   3     1274.90     1344.85      7.13 o 
   6   2   3     1727.02     1902.41     11.01 o 
   7   2   3       60.12       68.13      1.73 o 
   8   2   3       25.00       36.29      1.75 o 
   9   2   3       20.82       21.54      1.56 o 
  10   2   3       20.63       31.50      1.64 o 
  11   2   3     1766.21     1910.19     13.60 o 
  12   2   3       72.42       99.40      2.80 o 
  13   2   3     2627.16     2717.73     20.09 o 
  14   2   3      123.67       98.98      3.88 o 
  15   2   3      463.07      453.86      6.91 o 
  16   2   3      205.32      237.28      7.33 o 
  17   2   3      386.26      317.39     10.66 o 
  18   2   3     2234.35     2166.03     22.20 o 
  19   2   3       98.38      113.07      5.23 o 
  20   2   3        0.56       -1.62      4.15 o 
  21   2   3       15.94       15.08      4.53 o 
  22   2   3       62.71       67.56      5.28 o 
  23   2   3       15.50       14.07      5.76 o 
  24   2   3      573.11      618.25     12.03 o 
  25   2   3      643.87      662.34     13.48 o 
  26   2   3       13.10        6.46      7.07 o 
  27   2   3       97.84      128.30     15.42 o 
 -27   3   3       54.30       47.77      6.13 o 
 -26   3   3      163.12      172.48      6.60 o 
 -25   3   3       19.31       13.74      4.84 o 
 -24   3   3       47.62       39.49      4.85 o 
 -23   3   3      881.84      864.44     16.75 o 
 -22   3   3       86.02       87.95      5.66 o 
 -21   3   3      492.10      439.76      8.34 o 
 -20   3   3      177.09      179.51      5.14 o 
 -19   3   3       53.55       51.34      3.54 o 
 -18   3   3      166.02      153.74      4.24 o 
 -17   3   3      881.77      847.37     11.68 o 
 -16   3   3       12.41       16.97      2.93 o 
 -15   3   3        3.25       -3.38      3.44 o 
 -14   3   3      207.83      180.39      6.13 o 
 -13   3   3     1176.20     1190.27      9.27 o 
 -12   3   3       38.90       45.44      1.94 o 
 -11   3   3      328.34      397.61      4.09 o 
 -10   3   3       85.21       56.18      1.83 o 
  -9   3   3     1784.09     1779.79     11.08 o 
  -8   3   3      234.46      288.51      3.24 o 
  -7   3   3      422.93      449.36      5.31 o 
  -6   3   3      349.43      409.40      3.75 o 
  -5   3   3      995.21     1018.99      8.27 o 
  -4   3   3     2975.80     3031.72     17.15 o 
  -3   3   3      515.84      532.97      4.02 o 
  -2   3   3      302.49      314.41      2.91 o 
  -1   3   3      837.82      853.73      5.83 o 
   0   3   3      660.53      721.74      4.81 o 
   1   3   3     3356.34     3621.67     21.62 o 
   2   3   3       73.95      115.13      1.94 o 
   3   3   3     3979.95     4194.59     23.24 o 
   4   3   3     2602.72     2905.02     15.51 o 
   5   3   3     1479.35     1552.13     10.67 o 
   6   3   3      157.46      140.86      2.18 o 
   7   3   3      184.40      194.35      2.70 o 
   8   3   3      420.60      418.08      5.26 o 
   9   3   3        4.36        9.72      1.62 o 
  10   3   3       14.51       13.67      2.06 o 
  11   3   3        0.73        0.28      1.94 o 
  12   3   3      174.86      170.84      3.85 o 
  13   3   3       69.28       68.06      2.86 o 
  14   3   3     1340.84     1256.98     12.72 o 
  15   3   3      146.02      120.14      4.11 o 
  16   3   3     1736.79     1635.39     15.88 o 
  17   3   3       51.34       41.24      3.83 o 
  18   3   3       60.90       43.86      4.49 o 
  19   3   3        7.64       10.15      4.48 o 
  20   3   3      276.44      283.50      7.38 o 
  21   3   3       21.08       18.58      4.61 o 
  22   3   3        8.28        8.40      4.74 o 
  23   3   3      375.40      353.94      8.41 o 
  24   3   3       16.55       23.82      6.75 o 
  25   3   3      154.23      157.40      9.09 o 
  26   3   3       31.87       29.36      9.64 o 
 -26   4   3        4.04        6.30      5.63 o 
 -25   4   3      234.73      215.63      7.20 o 
 -24   4   3       51.20       37.80      5.36 o 
 -23   4   3      230.50      239.60      7.32 o 
 -22   4   3       14.05       15.30      4.13 o 
 -21   4   3      101.35      103.97      4.73 o 
 -20   4   3       49.68       48.80      4.07 o 
 -19   4   3       28.78       33.15      3.73 o 
 -18   4   3      118.95      111.02      4.56 o 
 -17   4   3      282.49      254.75      7.31 o 
 -16   4   3      150.76      123.11      4.13 o 
 -15   4   3       72.20       64.16      3.40 o 
 -14   4   3       80.16       80.61      4.24 o 
 -13   4   3      506.43      498.73      5.97 o 
 -12   4   3      258.00      273.57      4.34 o 
 -11   4   3      408.93      379.44      4.43 o 
 -10   4   3        4.13       15.09      1.67 o 
  -9   4   3      418.26      384.67      3.71 o 
  -8   4   3      180.26      216.88      3.78 o 
  -7   4   3     3492.81     3638.73     20.58 o 
  -6   4   3      263.23      262.47      3.04 o 
  -5   4   3      579.87      602.23      4.56 o 
  -4   4   3        0.00        1.06      1.43 o 
  -3   4   3       52.42       64.39      1.73 o 
  -2   4   3     2664.14     2830.14     17.36 o 
  -1   4   3     1139.59     1118.90      8.01 o 
   0   4   3     1618.62     1678.47     10.91 o 
   1   4   3       58.08       47.89      2.35 o 
   2   4   3      150.70      148.39      2.65 o 
   3   4   3     1130.89     1269.69      7.65 o 
   4   4   3       61.66       80.01      1.77 o 
   5   4   3      154.94      154.43      2.71 o 
   6   4   3     1218.21     1350.01     13.16 o 
   7   4   3       31.86       55.98      2.06 o 
   8   4   3     1111.58     1240.96      8.53 o 
   9   4   3     1941.35     1984.98     13.33 o 
  10   4   3      762.32      783.00      6.41 o 
  11   4   3       11.88       20.74      2.06 o 
  12   4   3      167.73      149.72      3.36 o 
  13   4   3      270.33      313.69      5.07 o 
  14   4   3      132.93      106.09      5.02 o 
  15   4   3      758.72      723.07     11.40 o 
  16   4   3     1316.65     1337.49     15.52 o 
  17   4   3      618.80      550.18      8.95 o 
  18   4   3      320.82      300.24      7.34 o 
  19   4   3      112.69      102.76      5.35 o 
  20   4   3       68.73       68.42      5.14 o 
  21   4   3       17.94        6.97      4.73 o 
  22   4   3        4.45        9.01      5.46 o 
  23   4   3      172.11      177.90      8.44 o 
  24   4   3       82.91       79.59      7.79 o 
  25   4   3      136.46      147.89      9.14 o 
 -25   5   3       27.71       23.14      6.46 o 
 -24   5   3       13.51       14.05      5.61 o 
 -23   5   3       48.76       53.22      4.70 o 
 -22   5   3       72.62       71.48      4.79 o 
 -21   5   3      129.90      117.11      6.87 o 
 -20   5   3      345.03      351.96      7.51 o 
 -19   5   3       45.87       48.79      4.44 o 
 -18   5   3      263.35      239.09      6.29 o 
 -17   5   3      194.31      168.63      5.73 o 
 -16   5   3       12.98        8.05      4.47 o 
 -15   5   3        0.07       -0.98      3.40 o 
 -14   5   3     1230.87     1197.32     11.67 o 
 -13   5   3     2314.76     2319.33     17.16 o 
 -12   5   3       15.95       20.32      2.41 o 
 -11   5   3     1472.05     1497.50     10.55 o 
 -10   5   3        5.59        5.40      2.22 o 
  -9   5   3      244.71      230.61      3.74 o 
  -8   5   3      923.93     1035.15      7.73 o 
  -7   5   3        0.05        1.36      1.64 o 
  -6   5   3      462.05      461.38      4.13 o 
  -5   5   3      310.10      318.19      3.63 o 
  -4   5   3     3747.98     4048.48     24.62 o 
  -3   5   3        9.14        8.59      1.84 o 
  -2   5   3     1649.29     1770.28     11.46 o 
  -1   5   3      245.52      250.74      3.54 o 
   0   5   3        9.54       14.38      1.80 o 
   1   5   3      149.38      172.09      3.35 o 
   2   5   3        7.41       11.16      1.84 o 
   3   5   3       37.79       32.83      2.06 o 
   4   5   3       89.34      100.53      2.12 o 
   5   5   3     1449.93     1486.19      9.42 o 
   6   5   3       53.57       43.31      1.89 o 
   7   5   3      352.32      342.36      4.14 o 
   8   5   3       51.94       43.24      2.24 o 
   9   5   3      479.13      483.56      4.94 o 
  10   5   3      336.79      310.76      4.41 o 
  11   5   3       77.47       72.47      2.49 o 
  12   5   3      760.72      751.75      6.89 o 
  13   5   3        0.12       -0.99      2.74 o 
  14   5   3      289.18      252.53      6.22 o 
  15   5   3        4.32        4.91      3.30 o 
  16   5   3     1010.26     1016.99     16.29 o 
  17   5   3        1.73       -3.72      3.72 o 
  18   5   3       39.11       45.82      4.23 o 
  19   5   3        0.22       -4.03      4.03 o 
  20   5   3       14.00       13.11      4.56 o 
  21   5   3       77.32       85.89      6.40 o 
  22   5   3        0.00       -4.17      5.69 o 
  23   5   3        5.39        3.40      5.83 o 
  24   5   3      272.61      287.32     11.70 o 
 -24   6   3       14.73       -9.91      9.91 o 
 -23   6   3       71.51       72.35      5.69 o 
 -22   6   3       65.94       62.61      5.36 o 
 -21   6   3        3.20        8.38      4.28 o 
 -20   6   3       63.28       61.42      4.62 o 
 -19   6   3       88.38      103.43      5.14 o 
 -18   6   3       94.86      100.57      5.22 o 
 -17   6   3        2.65        8.39      3.90 o 
 -16   6   3        3.86        1.38      3.72 o 
 -15   6   3        8.29        8.82      3.36 o 
 -14   6   3       12.83        9.42      3.85 o 
 -13   6   3      631.99      607.10      7.73 o 
 -12   6   3     2847.10     2842.18     22.04 o 
 -11   6   3     1226.89     1194.45     10.18 o 
 -10   6   3      156.13      151.78      3.80 o 
  -9   6   3      100.62       87.24      2.95 o 
  -8   6   3     1152.87     1113.09      8.92 o 
  -7   6   3        5.77        5.66      2.31 o 
  -6   6   3      783.24      735.49      7.09 o 
  -5   6   3      566.09      581.94      5.72 o 
  -4   6   3       19.06       15.30      2.25 o 
  -3   6   3      964.62     1068.86      8.71 o 
  -2   6   3      506.85      495.54      5.45 o 
  -1   6   3      531.78      547.89      5.69 o 
   0   6   3      310.31      317.07      4.44 o 
   1   6   3       29.32       36.64      2.36 o 
   2   6   3     1439.02     1355.90      9.69 o 
   3   6   3       22.70        8.96      2.39 o 
   4   6   3     3966.44     3842.50     26.40 o 
   5   6   3        2.90        0.94      1.87 o 
   6   6   3      364.03      376.95      4.35 o 
   7   6   3     1261.59     1236.13      9.03 o 
   8   6   3      177.66      183.36      3.56 o 
   9   6   3      341.71      334.92      4.51 o 
  10   6   3      194.56      164.27      3.48 o 
  11   6   3       78.20       80.99      3.16 o 
  12   6   3      881.73      908.35      8.78 o 
  13   6   3        1.11       -2.91      2.91 o 
  14   6   3      229.30      211.42      4.91 o 
  15   6   3      546.88      536.10      8.88 o 
  16   6   3        7.93        5.37      4.05 o 
  17   6   3      298.68      291.31      7.33 o 
  18   6   3        7.94        7.10      4.61 o 
  19   6   3       74.35       61.63      5.61 o 
  20   6   3       59.79       63.19      6.40 o 
  21   6   3       97.96       92.68      5.81 o 
  22   6   3       77.20       82.19      5.71 o 
  23   6   3        1.55        7.79      6.62 o 
 -22   7   3        1.41       -7.67      7.67 o 
 -21   7   3       39.11       32.27      6.26 o 
 -20   7   3        3.06        3.14      4.71 o 
 -19   7   3        9.59       13.87      4.38 o 
 -18   7   3      133.20      129.29      5.21 o 
 -17   7   3        2.12       -1.35      3.77 o 
 -16   7   3       33.07       34.35      4.23 o 
 -15   7   3        4.23        2.44      3.57 o 
 -14   7   3       11.90        7.78      3.49 o 
 -13   7   3      453.64      447.78      7.77 o 
 -12   7   3      812.69      837.84     10.90 o 
 -11   7   3      391.02      365.25      7.14 o 
 -10   7   3        5.43        6.08      3.25 o 
  -9   7   3       37.95       33.67      3.46 o 
  -8   7   3        8.06        5.38      3.03 o 
  -7   7   3     1827.94     1799.29     13.93 o 
  -6   7   3      828.87      836.39      7.97 o 
  -5   7   3      890.84      819.71      7.83 o 
  -4   7   3       31.18       23.20      2.80 o 
  -3   7   3      332.86      289.80      4.97 o 
  -2   7   3      402.34      410.27      6.06 o 
  -1   7   3     1689.55     1684.20     13.04 o 
   0   7   3      108.88       88.00      3.38 o 
   1   7   3      796.89      676.38      6.61 o 
   2   7   3      240.65      229.82      4.25 o 
   3   7   3       67.85       58.11      2.69 o 
   4   7   3       28.48       37.88      3.25 o 
   5   7   3       79.21       68.54      3.37 o 
   6   7   3      802.20      771.56      7.94 o 
   7   7   3      179.73      215.21      5.01 o 
   8   7   3       58.56       58.64      2.50 o 
   9   7   3       26.82       27.75      2.50 o 
  10   7   3       10.70        8.23      3.56 o 
  11   7   3       42.03       33.96      3.74 o 
  12   7   3       75.51       65.98      3.27 o 
  13   7   3       31.99       30.67      3.52 o 
  14   7   3      156.56      157.94      5.94 o 
  15   7   3       39.84       35.75      3.98 o 
  16   7   3      178.13      169.26      5.86 o 
  17   7   3       12.55       11.72      5.25 o 
  18   7   3      117.33      121.25      5.59 o 
  19   7   3      481.17      509.19     13.95 o 
  20   7   3        0.61        6.84      4.98 o 
  21   7   3        4.42       -4.93      5.35 o 
 -20   8   3       20.12        4.80     12.39 o 
 -19   8   3       19.71       10.32      6.14 o 
 -18   8   3       50.20       45.89      5.75 o 
 -17   8   3      144.59      144.53      5.74 o 
 -16   8   3      402.42      444.72      7.63 o 
 -15   8   3      177.44      171.44      6.03 o 
 -14   8   3        0.37        2.42      3.97 o 
 -13   8   3      125.43      135.82      5.39 o 
 -12   8   3        5.67       10.45      4.27 o 
 -11   8   3      709.74      699.34      9.47 o 
 -10   8   3       79.54       78.84      4.05 o 
  -9   8   3      220.34      221.47      5.55 o 
  -8   8   3       17.32       23.15      3.85 o 
  -7   8   3       70.94       72.23      3.90 o 
  -6   8   3       17.64       27.86      3.30 o 
  -5   8   3       31.66       34.62      3.28 o 
  -4   8   3       46.20       36.53      3.29 o 
  -3   8   3      239.25      230.84      5.21 o 
  -2   8   3       38.86       48.00      3.09 o 
  -1   8   3        0.05       -2.69      2.69 o 
   0   8   3        0.17       -2.62      2.62 o 
   1   8   3      171.10      164.35      4.11 o 
   2   8   3      492.13      477.74      8.55 o 
   3   8   3       68.16       68.42      3.61 o 
   4   8   3        4.30        4.81      3.23 o 
   5   8   3      119.70      123.96      4.05 o 
   6   8   3      205.78      221.98      5.15 o 
   7   8   3      469.18      493.30      8.22 o 
   8   8   3      710.81      720.02      8.14 o 
   9   8   3      287.25      270.01      6.12 o 
  10   8   3       34.02       32.98      3.95 o 
  11   8   3      208.28      198.34      4.11 o 
  12   8   3       53.28       58.47      4.02 o 
  13   8   3        0.09       -5.33      5.33 o 
  14   8   3       52.93       52.84      3.75 o 
  15   8   3        1.03        3.66      3.82 o 
  16   8   3        0.29       -2.08      3.82 o 
  17   8   3      100.98      100.27      4.64 o 
  18   8   3       66.43       63.19      5.28 o 
  19   8   3      103.89      111.69      6.76 o 
 -17   9   3      102.36      117.46      6.68 o 
 -16   9   3       61.65       59.86      7.80 o 
 -15   9   3        0.28        0.99      6.47 o 
 -14   9   3       47.97       53.07      5.01 o 
 -13   9   3        0.03       -0.94      4.47 o 
 -12   9   3      200.80      185.99      5.22 o 
 -11   9   3       36.33       32.78      3.85 o 
 -10   9   3        0.00        0.03      4.62 o 
  -9   9   3      103.20       98.26      4.45 o 
  -8   9   3       24.31       22.80      3.99 o 
  -7   9   3       11.61       15.74      3.64 o 
  -6   9   3        5.09        4.26      3.88 o 
  -5   9   3      231.06      239.94      5.32 o 
  -4   9   3       43.06       48.41      3.57 o 
  -3   9   3       10.44       10.21      3.01 o 
  -2   9   3        0.66       -3.62      3.62 o 
  -1   9   3       16.98       21.83      3.81 o 
   0   9   3       35.78       26.93      3.84 o 
   1   9   3      390.92      402.87      6.90 o 
   2   9   3       55.14       60.34      4.17 o 
   3   9   3       35.32       32.62      4.18 o 
   4   9   3      323.78      330.47      6.59 o 
   5   9   3      184.52      200.89      5.23 o 
   6   9   3      168.17      162.77      5.29 o 
   7   9   3        0.35        1.92      3.79 o 
   8   9   3        4.27       -2.68      5.36 o 
   9   9   3      196.79      200.36      5.83 o 
  10   9   3       16.41       10.31      4.35 o 
  11   9   3       75.96       75.61      5.80 o 
  12   9   3       22.79       25.68      5.30 o 
  13   9   3        8.70        8.45      5.16 o 
  14   9   3        8.42       -0.14      6.76 o 
  15   9   3       24.01       28.89      6.22 o 
  16   9   3        0.40        0.65      4.24 o 
 -14  10   3      220.41      221.92     20.93 o 
 -13  10   3       78.97       90.32      5.79 o 
 -12  10   3       93.90       98.56      4.64 o 
 -11  10   3        8.29        4.06      3.69 o 
 -10  10   3      154.82      168.38      6.09 o 
  -9  10   3      517.35      525.27      6.66 o 
  -8  10   3       75.76       72.75      3.57 o 
  -7  10   3       20.34       14.71      3.32 o 
  -6  10   3       11.28        7.84      4.41 o 
  -5  10   3       19.95       14.30      4.46 o 
  -4  10   3        0.66       -3.47      4.24 o 
  -3  10   3       26.73       22.91      5.03 o 
  -2  10   3       59.12       52.13      4.79 o 
  -1  10   3       52.44       51.34      4.40 o 
   0  10   3       15.09        6.24      4.31 o 
   1  10   3      180.79      184.22      5.76 o 
   2  10   3      108.76      105.86      5.18 o 
   3  10   3       29.53       30.91      4.53 o 
   4  10   3       94.04       92.96      5.07 o 
   5  10   3        0.82        4.13      4.42 o 
   6  10   3      550.30      578.67      9.93 o 
   7  10   3      196.93      206.66      6.69 o 
   8  10   3       47.99       65.58      5.51 o 
   9  10   3       12.66       23.15      5.69 o 
  10  10   3      712.64      722.58     13.06 o 
  11  10   3        0.00       -0.24      7.07 o 
  12  10   3        9.46       12.31      7.10 o 
  13  10   3        9.24       22.41      7.29 o 
  -7  11   3       14.04        9.51      6.79 o 
  -6  11   3        6.40       -0.50      6.69 o 
  -5  11   3        0.00        1.58      6.65 o 
  -4  11   3       55.47       69.66      8.95 o 
  -3  11   3       52.76       51.38      6.14 o 
  -2  11   3       16.30       11.98      5.22 o 
  -1  11   3      143.29      136.44      6.23 o 
   0  11   3       61.62       69.54      5.78 o 
   1  11   3       72.44       74.05      5.94 o 
   2  11   3       23.62       14.53      7.18 o 
   3  11   3        3.50        0.31      5.22 o 
   4  11   3        1.41       -0.89      4.85 o 
   5  11   3      268.20      282.78      8.11 o 
   6  11   3      101.40      101.06      9.21 o 
   7  11   3        3.55        5.00      8.18 o 
 -28   0   4      454.75      547.36     23.13 o 
 -26   0   4      236.67      214.47     10.49 o 
 -24   0   4       38.80       34.66      6.81 o 
 -22   0   4      531.53      469.20     11.95 o 
 -20   0   4     1063.56      898.00     21.58 o 
 -18   0   4      285.41      231.39     12.43 o 
 -16   0   4     1060.32      989.18     12.05 o 
 -14   0   4      662.94      767.38      8.72 o 
 -12   0   4        0.75        0.77      2.22 o 
 -10   0   4      125.96      136.50      3.45 o 
  -8   0   4    13770.51    14590.70    117.01 o 
  -6   0   4    26716.27    27925.28    207.40 o 
  -4   0   4    18743.11    18824.21    142.39 o 
  -2   0   4    42097.03    41846.80    468.54 o 
   0   0   4       40.94       62.10      1.35 o 
   2   0   4    23372.59    23069.19    134.71 o 
   4   0   4     8647.85     8208.37     49.93 o 
   6   0   4     8317.39     8402.62     53.79 o 
   8   0   4     8100.46     8547.03     67.51 o 
  10   0   4     2786.66     2959.88     26.79 o 
  12   0   4      723.75      779.77     11.96 o 
  14   0   4     3279.49     3242.88     33.71 o 
  16   0   4     1222.48     1068.98     16.19 o 
  18   0   4      784.45      724.02     12.91 o 
  20   0   4      924.88      871.71     18.88 o 
  22   0   4       40.86       42.20      7.98 o 
  24   0   4      147.57      149.39     18.17 o 
  26   0   4       30.27       33.16     14.87 o 
 -28   1   4        0.09       -4.62      6.34 o 
 -27   1   4       51.43       67.63      6.87 o 
 -26   1   4      285.08      328.94     10.16 o 
 -25   1   4        6.12        7.28      4.53 o 
 -24   1   4       32.38       29.88      4.60 o 
 -23   1   4      226.34      190.22      6.15 o 
 -22   1   4      121.61      101.05      4.53 o 
 -21   1   4       14.83       20.68      3.77 o 
 -20   1   4      493.40      494.38     10.34 o 
 -19   1   4     1020.57      999.31     13.36 o 
 -18   1   4      961.28      968.35     14.12 o 
 -17   1   4      118.15      132.60      3.81 o 
 -16   1   4       63.39       60.94      2.95 o 
 -15   1   4      789.65      843.93      9.15 o 
 -14   1   4      583.44      634.21      7.41 o 
 -13   1   4      275.58      275.89      8.30 o 
 -12   1   4     4658.64     5247.46     34.65 o 
 -11   1   4      198.42      212.13      3.40 o 
 -10   1   4       13.41       17.45      1.35 o 
  -9   1   4        6.79       16.43      1.27 o 
  -8   1   4     2198.88     2370.95     13.46 o 
  -7   1   4       31.10       27.43      1.64 o 
  -6   1   4     1764.49     1778.84      8.82 o 
  -5   1   4       76.80       47.46      1.10 o 
  -4   1   4      359.61      414.20      3.46 o 
  -3   1   4      225.18      236.65      4.90 o 
  -2   1   4        1.50       15.57      1.26 o 
  -1   1   4     2911.87     2893.57     15.21 o 
   0   1   4      153.54      118.99      1.48 o 
   1   1   4     3105.26     3212.30     19.77 o 
   2   1   4     1325.78     1291.37      6.46 o 
   3   1   4     3596.92     3655.13     20.30 o 
   4   1   4        5.08       10.16      0.91 o 
   5   1   4      146.86      170.65      2.45 o 
   6   1   4        5.25        2.07      1.27 o 
   7   1   4      258.08      267.21      3.90 o 
   8   1   4      130.88      163.27      3.14 o 
   9   1   4       31.52       20.66      1.80 o 
  10   1   4       86.47      105.50      2.88 o 
  11   1   4      646.37      609.98      6.08 o 
  12   1   4        1.41        2.04      2.04 o 
  13   1   4        1.49        1.33      2.26 o 
  14   1   4       13.21        6.51      2.69 o 
  15   1   4       35.36       32.44      3.92 o 
  16   1   4      181.39      172.14      5.57 o 
  17   1   4      127.19       99.90      4.71 o 
  18   1   4      605.56      548.10      9.63 o 
  19   1   4      135.86      123.16      5.19 o 
  20   1   4      110.96      102.58      6.11 o 
  21   1   4       10.97       17.46      5.34 o 
  22   1   4       16.84       10.90      6.28 o 
  23   1   4       23.99       22.54      5.90 o 
  24   1   4       59.79       67.76      6.51 o 
  25   1   4       57.82       53.61      6.66 o 
  26   1   4       59.67       68.89      6.98 o 
  27   1   4       75.45       85.31     11.09 o 
 -28   2   4       73.20       82.14      7.39 o 
 -27   2   4        2.55        3.45      7.15 o 
 -26   2   4       31.49       31.95      6.72 o 
 -25   2   4      148.13      168.24      6.26 o 
 -24   2   4       50.06       53.12      4.91 o 
 -23   2   4      216.76      196.90      5.66 o 
 -22   2   4       47.54       55.02      4.24 o 
 -21   2   4      407.59      421.93      9.03 o 
 -20   2   4     1519.80     1357.15     16.04 o 
 -19   2   4       16.09        7.22      2.90 o 
 -18   2   4      230.80      236.52      4.84 o 
 -17   2   4      325.10      308.46      5.11 o 
 -16   2   4      682.33      661.24      8.00 o 
 -15   2   4       80.55       87.38      2.73 o 
 -14   2   4      113.46      133.57      3.26 o 
 -13   2   4       37.52       34.54      2.07 o 
 -12   2   4     1367.22     1553.88     12.33 o 
 -11   2   4        9.28       13.61      1.50 o 
 -10   2   4      491.92      469.10      3.76 o 
  -9   2   4       26.23       23.44      1.23 o 
  -8   2   4      396.25      378.25      3.29 o 
  -7   2   4      255.81      275.68      2.85 o 
  -6   2   4     6283.79     6910.82     35.38 o 
  -5   2   4     2972.56     3068.54     17.19 o 
  -4   2   4      271.45      280.07      2.63 o 
  -3   2   4      777.87      814.13      5.55 o 
  -2   2   4    52005.28    52811.39    369.66 o 
  -1   2   4      559.99      548.23      6.29 o 
   0   2   4     5855.07     5781.17     31.02 o 
   1   2   4        3.38        2.52      1.02 o 
   2   2   4       55.62       45.75      1.11 o 
   3   2   4     3734.60     4002.14     20.83 o 
   4   2   4       57.30       38.75      1.21 o 
   5   2   4      566.72      511.96      4.23 o 
   6   2   4     3262.94     3510.70     36.62 o 
   7   2   4     9237.50    10035.40     98.46 o 
   8   2   4      162.71      179.59      6.00 o 
   9   2   4      242.16      291.02      9.47 o 
  10   2   4      290.38      278.82      4.08 o 
  11   2   4      568.57      613.27     11.50 o 
  12   2   4     1561.43     1523.19     11.37 o 
  13   2   4       18.21        5.19      2.51 o 
  14   2   4      319.61      281.89      5.67 o 
  15   2   4     3065.76     2853.59     82.43 o 
  16   2   4     3285.48     3084.46     29.63 o 
  17   2   4      139.67      127.63      5.79 o 
  18   2   4      171.07      133.77      5.27 o 
  19   2   4       82.24       79.74      5.66 o 
  20   2   4       36.30       38.59      4.73 o 
  21   2   4        2.57        2.75      4.96 o 
  22   2   4      256.26      278.43     13.37 o 
  23   2   4        0.49       -1.00      5.30 o 
  24   2   4       30.29       52.56      6.45 o 
  25   2   4      262.85      284.34      9.47 o 
  26   2   4        0.03       -5.03      6.24 o 
  27   2   4      227.15      227.97     19.27 o 
 -27   3   4      209.74      218.71      7.99 o 
 -26   3   4       37.57       36.33      5.12 o 
 -25   3   4       46.37       45.17      5.04 o 
 -24   3   4      651.14      641.06     11.72 o 
 -23   3   4        9.44       10.94      4.47 o 
 -22   3   4      191.10      204.47      6.46 o 
 -21   3   4      604.74      583.62      9.29 o 
 -20   3   4       37.83       35.35      3.78 o 
 -19   3   4        6.97        7.85      3.15 o 
 -18   3   4        0.22        4.31      2.87 o 
 -17   3   4      989.95      927.59      9.43 o 
 -16   3   4        0.84        3.83      2.62 o 
 -15   3   4     1305.42     1264.74     10.25 o 
 -14   3   4       23.45       21.01      2.26 o 
 -13   3   4       68.04       72.18      2.08 o 
 -12   3   4      131.00      136.47      2.65 o 
 -11   3   4      793.96      825.99      5.77 o 
 -10   3   4        5.03        5.95      1.44 o 
  -9   3   4      186.98      158.84      2.70 o 
  -8   3   4       97.93      113.71      3.46 o 
  -7   3   4      584.70      608.71      4.68 o 
  -6   3   4      875.98      805.84      5.36 o 
  -5   3   4     3086.37     3297.86     17.86 o 
  -4   3   4     3941.91     3953.56     27.42 o 
  -3   3   4     2308.73     2468.19     13.36 o 
  -2   3   4      147.91      144.72      2.33 o 
  -1   3   4     2043.16     2021.96     11.94 o 
   0   3   4      371.23      437.28      3.46 o 
   1   3   4       55.15       52.78      1.62 o 
   2   3   4       30.12       41.36      1.64 o 
   3   3   4     3248.26     3422.35     19.70 o 
   4   3   4      201.30      222.07      3.67 o 
   5   3   4      238.81      244.86      3.67 o 
   6   3   4        6.52        1.66      1.44 o 
   7   3   4      935.33      960.81      6.14 o 
   8   3   4       41.16       52.20      1.65 o 
   9   3   4      152.61      148.10      2.81 o 
  10   3   4       53.06       50.64      1.97 o 
  11   3   4      812.57      853.89      8.56 o 
  12   3   4        2.80        2.71      1.76 o 
  13   3   4      141.11      143.34      3.57 o 
  14   3   4      372.70      353.40      6.19 o 
  15   3   4        6.06        9.80      3.64 o 
  16   3   4       37.02       43.40      4.32 o 
  17   3   4        2.95        3.11      4.92 o 
  18   3   4       53.74       70.60      4.82 o 
  19   3   4      273.00      298.39      7.61 o 
  20   3   4       51.30       49.97      5.49 o 
  21   3   4      130.56      130.18      7.19 o 
  22   3   4        1.78        6.94      5.56 o 
  23   3   4       52.82       52.40      6.15 o 
  24   3   4       88.08       89.22      6.92 o 
  25   3   4      495.53      534.46     19.65 o 
  26   3   4        1.09        2.20     13.77 o 
 -26   4   4       32.56       35.80      5.76 o 
 -25   4   4       43.84       39.08      5.07 o 
 -24   4   4        8.60        9.59      4.71 o 
 -23   4   4       14.60       15.78      4.54 o 
 -22   4   4      115.46      124.81      5.13 o 
 -21   4   4       33.88       42.39      4.14 o 
 -20   4   4       28.29       26.33      4.31 o 
 -19   4   4       52.58       47.29      3.99 o 
 -18   4   4        0.01        1.30      3.41 o 
 -17   4   4      246.29      247.90      5.75 o 
 -16   4   4       34.47       29.15      2.96 o 
 -15   4   4      866.21      883.67      8.11 o 
 -14   4   4        3.84        6.22      2.36 o 
 -13   4   4     2233.93     2184.29     15.97 o 
 -12   4   4     1350.62     1410.28     10.88 o 
 -11   4   4      201.13      158.72      3.02 o 
 -10   4   4      686.58      740.96      8.96 o 
  -9   4   4     1238.21     1282.07      8.52 o 
  -8   4   4      517.10      542.65      4.58 o 
  -7   4   4     3720.09     4065.73     23.89 o 
  -6   4   4       93.92      104.92      2.20 o 
  -5   4   4      592.82      600.78      4.74 o 
  -4   4   4     6806.44     7361.14     42.35 o 
  -3   4   4      111.70      108.55      2.33 o 
  -2   4   4     2001.86     2093.33     12.60 o 
  -1   4   4      570.79      625.21      6.25 o 
   0   4   4     1333.64     1315.18     10.06 o 
   1   4   4      415.38      416.25      3.90 o 
   2   4   4      528.94      393.61      4.70 o 
   3   4   4     1651.59     1858.81     12.34 o 
   4   4   4       87.30       70.62      1.60 o 
   5   4   4     4701.64     5233.82     28.52 o 
   6   4   4     3780.47     3924.90     30.80 o 
   7   4   4     2422.94     2503.96     17.03 o 
   8   4   4     2794.87     3055.44     21.87 o 
   9   4   4      656.27      680.39      6.15 o 
  10   4   4     2989.30     2944.60     20.13 o 
  11   4   4      376.30      378.45      4.64 o 
  12   4   4      137.18      111.82      2.99 o 
  13   4   4     2224.11     2131.37     21.70 o 
  14   4   4      913.33      867.46     12.10 o 
  15   4   4      131.19      144.45      9.43 o 
  16   4   4        5.96        3.37      4.04 o 
  17   4   4      269.74      227.99      6.69 o 
  18   4   4       39.62       32.10      4.57 o 
  19   4   4       30.69       33.57      4.70 o 
  20   4   4      879.57      930.05     14.81 o 
  21   4   4      489.82      527.42     17.19 o 
  22   4   4       59.86       69.44      5.48 o 
  23   4   4       51.94       50.88      7.30 o 
  24   4   4      230.17      246.11     14.01 o 
  25   4   4      113.41      126.65     16.52 o 
 -25   5   4      515.18      538.13     13.33 o 
 -24   5   4       14.24       13.79      4.82 o 
 -23   5   4      522.70      536.25     11.03 o 
 -22   5   4      162.60      179.66      5.60 o 
 -21   5   4       83.77       75.96      4.68 o 
 -20   5   4      583.70      616.27      8.98 o 
 -19   5   4      136.91      136.17      4.83 o 
 -18   5   4        8.73       12.01      3.73 o 
 -17   5   4        7.06        9.42      3.34 o 
 -16   5   4        0.18       -0.02      3.19 o 
 -15   5   4        0.13       -1.15      3.10 o 
 -14   5   4      110.20      101.65      3.98 o 
 -13   5   4       62.96       67.81      3.37 o 
 -12   5   4      312.52      296.15      4.41 o 
 -11   5   4       96.16      108.74      3.93 o 
 -10   5   4      109.53      134.76      3.43 o 
  -9   5   4     2301.31     2270.99     19.00 o 
  -8   5   4      934.33      903.92     10.68 o 
  -7   5   4      295.49      318.55      3.88 o 
  -6   5   4      111.37      111.43      2.69 o 
  -5   5   4        7.57       15.99      2.55 o 
  -4   5   4      175.72      181.59      4.90 o 
  -3   5   4       33.89       25.92      1.72 o 
  -2   5   4     2040.94     2134.44     13.55 o 
  -1   5   4       96.46       93.53      2.39 o 
   0   5   4      635.45      705.58      5.64 o 
   1   5   4      985.50     1057.18      7.31 o 
   2   5   4       69.48       63.55      1.99 o 
   3   5   4      350.04      370.65      4.32 o 
   4   5   4       92.05       96.82      2.74 o 
   5   5   4       53.61       36.02      1.82 o 
   6   5   4        0.01        0.98      1.63 o 
   7   5   4      267.75      317.70      4.50 o 
   8   5   4      170.64      162.52      3.23 o 
   9   5   4      279.00      268.99      4.15 o 
  10   5   4       37.21       29.37      2.39 o 
  11   5   4       18.09       25.51      2.61 o 
  12   5   4      135.03      129.88      4.45 o 
  13   5   4      732.53      667.89      6.89 o 
  14   5   4        5.04        2.38      3.00 o 
  15   5   4      930.64      929.27     12.96 o 
  16   5   4       20.36       23.71      3.93 o 
  17   5   4       40.23       60.91      4.44 o 
  18   5   4       11.73        9.48      3.97 o 
  19   5   4       69.12       68.07      4.62 o 
  20   5   4      233.58      239.34      9.29 o 
  21   5   4       43.92       40.77      5.15 o 
  22   5   4       48.06       75.90      6.54 o 
  23   5   4       24.62       38.85      9.68 o 
 -24   6   4        0.17       -1.00     11.01 o 
 -23   6   4       34.35       37.24      5.44 o 
 -22   6   4      100.79       85.84      5.78 o 
 -21   6   4      302.30      330.97      7.47 o 
 -20   6   4      422.07      416.90     10.41 o 
 -19   6   4      319.67      371.25      7.36 o 
 -18   6   4      119.27      121.16      4.49 o 
 -17   6   4      279.73      262.98      9.01 o 
 -16   6   4       66.99       65.44      3.96 o 
 -15   6   4      256.07      265.23      5.90 o 
 -14   6   4      349.89      345.79      8.29 o 
 -13   6   4      503.08      513.00      7.24 o 
 -12   6   4     1004.94     1013.00      9.68 o 
 -11   6   4      933.83      932.00      9.12 o 
 -10   6   4      695.86      690.35      6.98 o 
  -9   6   4      254.32      261.54      4.44 o 
  -8   6   4      230.80      247.93      4.25 o 
  -7   6   4        2.12        1.38      2.25 o 
  -6   6   4       39.00       33.47      2.42 o 
  -5   6   4      188.25      192.30      3.86 o 
  -4   6   4      169.28      175.50      3.68 o 
  -3   6   4      181.63      183.18      4.19 o 
  -2   6   4        2.94        5.78      2.27 o 
  -1   6   4       80.62       98.65      2.69 o 
   0   6   4       47.31       53.11      2.38 o 
   1   6   4       12.75       13.14      2.19 o 
   2   6   4       11.13       26.24      2.26 o 
   3   6   4       85.57       58.57      2.77 o 
   4   6   4     2006.98     1970.50     14.53 o 
   5   6   4       50.62       41.55      2.54 o 
   6   6   4       56.53       59.20      2.68 o 
   7   6   4     1413.63     1323.34      9.57 o 
   8   6   4        3.63        4.66      2.13 o 
   9   6   4      370.47      361.08      4.50 o 
  10   6   4      326.11      276.24      4.33 o 
  11   6   4       36.19       36.81      2.88 o 
  12   6   4      470.55      461.83      5.83 o 
  13   6   4      193.01      200.31      4.45 o 
  14   6   4        0.37       -3.12      3.12 o 
  15   6   4       99.23       89.43      3.76 o 
  16   6   4      410.35      363.19      7.07 o 
  17   6   4      457.59      427.55      8.87 o 
  18   6   4       15.06       33.18      4.70 o 
  19   6   4       78.02       81.55      8.43 o 
  20   6   4      174.04      194.24      6.61 o 
  21   6   4        0.33       -4.03      4.84 o 
  22   6   4       25.11       31.09      5.39 o 
  23   6   4      259.04      287.45     17.07 o 
 -22   7   4       36.92       41.65      8.20 o 
 -21   7   4        7.29        7.46      5.22 o 
 -20   7   4      385.01      386.94     10.25 o 
 -19   7   4       84.53       75.28      6.59 o 
 -18   7   4       14.06        8.99      3.86 o 
 -17   7   4        6.57       -0.25      3.75 o 
 -16   7   4        4.23        1.21      3.94 o 
 -15   7   4       12.54       10.31      3.68 o 
 -14   7   4       31.26       33.92      3.44 o 
 -13   7   4        3.49        0.64      3.24 o 
 -12   7   4      309.51      329.53      7.43 o 
 -11   7   4      459.26      451.13      7.46 o 
 -10   7   4       72.46       86.17      3.82 o 
  -9   7   4        8.66        4.84      3.24 o 
  -8   7   4       14.02       15.13      3.24 o 
  -7   7   4       58.48       63.84      3.33 o 
  -6   7   4      258.16      249.73      5.11 o 
  -5   7   4       28.05       28.83      2.86 o 
  -4   7   4      218.88      217.58      4.40 o 
  -3   7   4      588.64      594.06      6.25 o 
  -2   7   4      372.92      349.90      6.26 o 
  -1   7   4       32.87       28.62      2.70 o 
   0   7   4       50.18       38.61      2.75 o 
   1   7   4       26.71       26.41      2.68 o 
   2   7   4       77.55       73.31      4.65 o 
   3   7   4       85.82       89.10      3.07 o 
   4   7   4      179.68      211.04      4.20 o 
   5   7   4        0.49       -0.10      2.43 o 
   6   7   4       52.61       48.54      3.32 o 
   7   7   4       18.18       22.78      3.22 o 
   8   7   4      218.74      213.22      4.81 o 
   9   7   4      209.31      213.53      4.11 o 
  10   7   4       26.25       13.63      2.56 o 
  11   7   4       56.50       50.05      3.13 o 
  12   7   4       33.53       30.37      2.97 o 
  13   7   4      113.06      114.09      3.79 o 
  14   7   4       78.68       80.74      3.68 o 
  15   7   4       85.75       80.43      4.05 o 
  16   7   4      193.82      189.81      5.43 o 
  17   7   4      364.47      371.39      8.12 o 
  18   7   4       51.15       53.82      5.05 o 
  19   7   4       49.81       55.04      5.13 o 
  20   7   4       38.31       47.71      5.49 o 
  21   7   4      124.78      119.76      6.91 o 
 -20   8   4        3.85        0.47      7.93 o 
 -19   8   4        0.26       -5.77      5.77 o 
 -18   8   4      180.70      186.21      7.33 o 
 -17   8   4      232.79      237.01      9.11 o 
 -16   8   4      187.48      199.27      7.72 o 
 -15   8   4       48.62       52.52      4.86 o 
 -14   8   4      109.75      112.59      4.60 o 
 -13   8   4      191.77      196.94      6.32 o 
 -12   8   4      130.12      121.25      4.33 o 
 -11   8   4      155.22      147.44      4.52 o 
 -10   8   4       12.50       16.32      3.46 o 
  -9   8   4      123.67      113.58      4.04 o 
  -8   8   4       12.19       11.21      3.27 o 
  -7   8   4        0.54        1.43      3.99 o 
  -6   8   4       89.76       74.25      3.65 o 
  -5   8   4        1.97       -1.47      2.96 o 
  -4   8   4        4.22        0.34      2.94 o 
  -3   8   4        0.02       -2.96      2.96 o 
  -2   8   4       17.18       10.23      2.94 o 
  -1   8   4      390.52      387.31      5.71 o 
   0   8   4       14.72        9.76      2.92 o 
   1   8   4      431.31      467.04      5.77 o 
   2   8   4       28.53       28.80      2.80 o 
   3   8   4        8.92        3.50      3.18 o 
   4   8   4      160.96      156.34      4.24 o 
   5   8   4      123.51      113.06      4.01 o 
   6   8   4      835.46      869.57      8.90 o 
   7   8   4      533.36      578.96      7.93 o 
   8   8   4      145.39      148.02      5.97 o 
   9   8   4      182.05      181.48      5.01 o 
  10   8   4      202.95      219.12      5.82 o 
  11   8   4      160.72      165.36      6.25 o 
  12   8   4       71.21       75.52      5.02 o 
  13   8   4       26.60       15.12      3.49 o 
  14   8   4        3.15       -3.11      3.11 o 
  15   8   4      145.61      152.06      4.68 o 
  16   8   4       29.03       48.13      5.04 o 
  17   8   4      332.77      346.32      6.85 o 
  18   8   4       34.51       21.88      4.34 o 
  19   8   4        6.17       13.55      4.49 o 
 -17   9   4      283.80      297.80     14.55 o 
 -16   9   4       55.72       60.90      6.85 o 
 -15   9   4      469.43      470.14      9.17 o 
 -14   9   4       78.67       66.79      5.09 o 
 -13   9   4       16.31       19.46      4.64 o 
 -12   9   4       13.93        5.78      4.21 o 
 -11   9   4      119.12      118.21      4.94 o 
 -10   9   4      667.20      678.23      8.27 o 
  -9   9   4        3.32       -3.46      3.46 o 
  -8   9   4       36.56       30.81      3.70 o 
  -7   9   4        5.46       -1.52      3.44 o 
  -6   9   4       74.65       66.67      3.85 o 
  -5   9   4       35.83       31.16      3.62 o 
  -4   9   4        2.93       -0.70      3.69 o 
  -3   9   4        8.55        4.38      3.30 o 
  -2   9   4       56.06       56.28      3.33 o 
  -1   9   4        0.26       -2.80      2.80 o 
   0   9   4        1.31       -3.66      3.66 o 
   1   9   4       62.97       72.54      5.17 o 
   2   9   4       68.35       60.51      4.17 o 
   3   9   4      324.97      342.14      6.70 o 
   4   9   4       66.30       67.04      4.20 o 
   5   9   4        5.14        8.62      3.83 o 
   6   9   4      187.15      195.92      5.20 o 
   7   9   4        4.27        3.40      4.07 o 
   8   9   4       65.01       51.71      4.99 o 
   9   9   4       72.04       79.61      5.66 o 
  10   9   4      405.65      429.87      9.51 o 
  11   9   4        4.98       -4.97      5.55 o 
  12   9   4       12.04        6.36      5.78 o 
  13   9   4      249.24      268.25      9.46 o 
  14   9   4        0.62       -3.73      8.23 o 
  15   9   4        1.78       -0.15      7.98 o 
  16   9   4       11.06       10.49      8.15 o 
 -13  10   4      124.39      123.89      6.21 o 
 -12  10   4       34.83       31.97      5.31 o 
 -11  10   4        0.19       -3.95      4.26 o 
 -10  10   4        0.29        2.74      4.53 o 
  -9  10   4       45.21       47.63      4.45 o 
  -8  10   4        0.16       -3.95      3.95 o 
  -7  10   4       13.37        8.82      3.66 o 
  -6  10   4        0.96       -2.76      3.41 o 
  -5  10   4       22.86       17.52      3.30 o 
  -4  10   4       64.99       57.78      5.98 o 
  -3  10   4       56.17       42.04      4.57 o 
  -2  10   4       11.80        5.50      4.39 o 
  -1  10   4       65.58       57.46      4.77 o 
   0  10   4        0.00        0.52      4.12 o 
   1  10   4      344.25      373.69      7.80 o 
   2  10   4        0.13        0.42      4.33 o 
   3  10   4      171.51      167.60      5.68 o 
   4  10   4      168.96      170.87      5.71 o 
   5  10   4      210.07      200.19      6.06 o 
   6  10   4       46.67       39.08      6.73 o 
   7  10   4      196.51      204.34      6.65 o 
   8  10   4        0.88        8.80      5.18 o 
   9  10   4        5.39       15.01      5.54 o 
  10  10   4        6.44        6.79      7.08 o 
  11  10   4        9.10        3.35     12.19 o 
  12  10   4      216.38      229.10     10.11 o 
  -7  11   4      112.94       96.95      8.50 o 
  -6  11   4        2.32        0.38      6.75 o 
  -5  11   4       99.32       94.81      7.70 o 
  -4  11   4       75.15       98.51      9.06 o 
  -3  11   4       14.62        9.85      5.64 o 
  -2  11   4        0.57       -5.63      5.63 o 
  -1  11   4       90.06       71.06      6.39 o 
   0  11   4        0.70       -4.02      5.74 o 
   1  11   4        1.52       -0.68      5.96 o 
   2  11   4      758.47      807.94     13.24 o 
   3  11   4      311.24      335.11      9.85 o 
   4  11   4        6.24       11.00      6.72 o 
   5  11   4       77.64       70.48      7.43 o 
   6  11   4        1.34        3.25      8.34 o 
 -27   0   5        8.70       10.58      7.59 o 
 -25   0   5        5.87        9.36      9.64 o 
 -23   0   5      206.22      190.30      9.55 o 
 -21   0   5     1377.01     1233.05     18.21 o 
 -19   0   5      353.32      360.20     14.68 o 
 -17   0   5      175.65      156.58      5.89 o 
 -15   0   5      246.71      242.92      5.19 o 
 -13   0   5     1707.95     1912.11     18.07 o 
 -11   0   5     1986.61     2140.32     22.02 o 
  -9   0   5     5337.65     5644.45     45.43 o 
  -7   0   5     5532.29     5601.38     45.17 o 
  -5   0   5       58.59       57.30      1.55 o 
  -3   0   5     5468.56     5452.31     40.55 o 
  -1   0   5    27731.11    27095.84    177.94 o 
   1   0   5     9334.16     9120.75     52.73 o 
   3   0   5     1033.62     1192.96     10.62 o 
   5   0   5      109.97      115.45      2.89 o 
   7   0   5     3032.86     3262.87     27.86 o 
   9   0   5     4272.91     4776.92     38.47 o 
  11   0   5      103.75       94.00      3.44 o 
  13   0   5     1011.63     1011.91     15.04 o 
  15   0   5     3900.02     3759.36     45.33 o 
  17   0   5      339.03      327.47     13.49 o 
  19   0   5       29.66       21.84      7.59 o 
  21   0   5      160.38      152.26     11.29 o 
  23   0   5      339.62      378.43     13.22 o 
  25   0   5     2054.80     2225.06     38.74 o 
  27   0   5       93.31       96.37     15.97 o 
 -28   1   5      251.86      251.26      9.84 o 
 -27   1   5       84.23       86.57      7.19 o 
 -26   1   5       22.61       25.49      7.47 o 
 -25   1   5        2.08       -3.86      4.67 o 
 -24   1   5       11.56       20.93      4.85 o 
 -23   1   5      149.44      145.39      5.41 o 
 -22   1   5        0.75        2.97      4.15 o 
 -21   1   5       60.36       47.07      3.89 o 
 -20   1   5       57.83       59.49      3.90 o 
 -19   1   5      541.75      552.32      7.55 o 
 -18   1   5      542.78      546.22      6.68 o 
 -17   1   5        1.61        1.17      2.63 o 
 -16   1   5      129.33      118.22      3.28 o 
 -15   1   5      468.12      434.75      5.26 o 
 -14   1   5      227.12      244.85      3.54 o 
 -13   1   5      325.42      350.32      3.83 o 
 -12   1   5      221.90      222.87      2.85 o 
 -11   1   5      535.64      547.85      4.47 o 
 -10   1   5      842.51      858.27      6.05 o 
  -9   1   5     2110.16     2199.07     13.64 o 
  -8   1   5        0.02        1.38      1.25 o 
  -7   1   5      108.77      111.99      1.69 o 
  -6   1   5        0.02       -0.83      0.83 o 
  -5   1   5       45.34       44.13      1.05 o 
  -4   1   5     2126.82     2100.34     12.23 o 
  -3   1   5     8482.42     8581.05     50.93 o 
  -2   1   5      134.78      123.97      2.58 o 
  -1   1   5      117.09      162.67      1.78 o 
   0   1   5     1916.56     2085.79     10.40 o 
   1   1   5    14272.92    14723.58     76.20 o 
   2   1   5     7096.65     7182.77     50.71 o 
   3   1   5      351.06      409.82      2.65 o 
   4   1   5     1690.06     1885.77     11.63 o 
   5   1   5      378.17      351.35      2.81 o 
   6   1   5      349.88      304.27      2.98 o 
   7   1   5      882.61      869.35      6.80 o 
   8   1   5     2344.90     2431.10     14.22 o 
   9   1   5      967.43     1189.07      8.55 o 
  10   1   5     1421.17     1501.29     10.37 o 
  11   1   5      895.21      837.32      7.02 o 
  12   1   5     1053.63      987.50      8.56 o 
  13   1   5       37.76       48.18      2.51 o 
  14   1   5     1035.28     1019.03     11.84 o 
  15   1   5      113.88      111.64      5.50 o 
  16   1   5        1.89        5.06      3.91 o 
  17   1   5       85.87       56.28      4.89 o 
  18   1   5        1.49        2.09      4.04 o 
  19   1   5      291.31      276.12      7.96 o 
  20   1   5      372.11      346.33     13.75 o 
  21   1   5        1.85       -1.80      5.34 o 
  22   1   5        4.54       -3.28      5.35 o 
  23   1   5       12.13       17.82      5.84 o 
  24   1   5        0.02        7.10      5.71 o 
  25   1   5       36.29       44.32      6.42 o 
  26   1   5       53.54       46.23      6.86 o 
  27   1   5      351.02      345.41     15.29 o 
 -28   2   5       24.81       37.90      6.63 o 
 -27   2   5       35.33       43.87      5.68 o 
 -26   2   5      469.05      494.98     12.18 o 
 -25   2   5       14.74       16.28      4.72 o 
 -24   2   5      127.92      124.12      5.04 o 
 -23   2   5      386.48      385.52      7.28 o 
 -22   2   5      361.44      335.66      7.68 o 
 -21   2   5       59.71       38.37      3.84 o 
 -20   2   5      951.04      927.36     10.67 o 
 -19   2   5       93.11       92.56      3.74 o 
 -18   2   5      397.52      386.50      5.72 o 
 -17   2   5      203.93      201.31      4.49 o 
 -16   2   5       21.03       28.66      2.87 o 
 -15   2   5       65.00       59.37      2.59 o 
 -14   2   5      151.90      146.99      3.12 o 
 -13   2   5        5.28        9.20      1.75 o 
 -12   2   5     1079.40     1229.55      8.50 o 
 -11   2   5       37.62       48.54      1.66 o 
 -10   2   5      316.58      410.13      3.88 o 
  -9   2   5      941.95      899.21      7.43 o 
  -8   2   5      366.51      399.88      3.26 o 
  -7   2   5     2605.55     2570.75     15.21 o 
  -6   2   5      540.07      512.66      4.03 o 
  -5   2   5      211.70      209.15      2.94 o 
  -4   2   5     2428.72     2590.17     17.19 o 
  -3   2   5     4840.69     4894.00     30.23 o 
  -2   2   5      642.51      715.19      5.53 o 
  -1   2   5     8859.67     9275.24     49.71 o 
   0   2   5     1313.06     1585.74      8.69 o 
   1   2   5     2414.11     2478.74     13.69 o 
   2   2   5      395.27      447.25      3.69 o 
   3   2   5     1707.77     1737.92     10.34 o 
   4   2   5      401.40      390.80      3.46 o 
   5   2   5      595.49      667.11      5.02 o 
   6   2   5      117.38      121.10      2.25 o 
   7   2   5     1047.46     1184.70      7.92 o 
   8   2   5     1663.90     1837.82     15.27 o 
   9   2   5       95.88       80.35      2.40 o 
  10   2   5      821.25      837.83      6.57 o 
  11   2   5       13.23       15.71      1.81 o 
  12   2   5      842.24      783.39      7.67 o 
  13   2   5        2.93        2.90      2.35 o 
  14   2   5     2054.59     2036.56     18.64 o 
  15   2   5     3799.22     3721.90     35.15 o 
  16   2   5      142.36      144.30      6.17 o 
  17   2   5      504.34      479.61     10.24 o 
  18   2   5       23.52       32.78      4.36 o 
  19   2   5        3.57        2.41      4.41 o 
  20   2   5      605.77      605.22     11.45 o 
  21   2   5       85.28       85.72      6.17 o 
  22   2   5        3.83        3.75      5.62 o 
  23   2   5      465.53      518.24     11.20 o 
  24   2   5      203.02      207.13      8.32 o 
  25   2   5       90.14      126.19      7.95 o 
  26   2   5       14.68       12.09      9.32 o 
 -27   3   5      103.72      106.56      7.26 o 
 -26   3   5       39.82       33.53      5.11 o 
 -25   3   5       11.65       12.45      4.79 o 
 -24   3   5       12.78       16.48      4.61 o 
 -23   3   5       61.01       64.80      4.87 o 
 -22   3   5       43.24       43.46      5.06 o 
 -21   3   5      192.09      192.98      6.94 o 
 -20   3   5       34.06       22.87      3.34 o 
 -19   3   5        0.09       -1.17      3.09 o 
 -18   3   5       57.88       53.75      3.67 o 
 -17   3   5        9.59       16.83      2.80 o 
 -16   3   5        6.44        2.94      2.49 o 
 -15   3   5      194.81      201.86      3.95 o 
 -14   3   5      187.47      199.19      5.08 o 
 -13   3   5      100.32       80.37      2.41 o 
 -12   3   5      846.01      880.71      6.72 o 
 -11   3   5       54.28       47.04      1.87 o 
 -10   3   5      195.62      216.53      2.99 o 
  -9   3   5        8.80       15.32      1.41 o 
  -8   3   5       24.07       29.13      1.41 o 
  -7   3   5     2028.68     2075.23     11.58 o 
  -6   3   5     1757.63     1839.49     10.32 o 
  -5   3   5        0.29       -0.10      1.15 o 
  -4   3   5      219.33      204.94      2.92 o 
  -3   3   5       41.48       59.67      1.61 o 
  -2   3   5     2947.32     3305.69     17.60 o 
  -1   3   5        0.15       -0.72      1.33 o 
   0   3   5      256.00      270.25      3.04 o 
   1   3   5      642.21      696.91      5.93 o 
   2   3   5       31.22       56.00      1.83 o 
   3   3   5      269.76      323.50      3.54 o 
   4   3   5        1.94        0.87      1.45 o 
   5   3   5       58.33       42.74      1.82 o 
   6   3   5     2168.63     2408.66     18.96 o 
   7   3   5       75.87       91.83      2.32 o 
   8   3   5      199.49      187.11      3.04 o 
   9   3   5        1.63       -0.30      1.67 o 
  10   3   5      196.26      248.02      3.37 o 
  11   3   5      786.61      798.90      6.55 o 
  12   3   5      429.41      428.35      7.86 o 
  13   3   5      587.80      600.51      6.41 o 
  14   3   5       20.58       32.56      3.20 o 
  15   3   5       48.07       37.07      4.22 o 
  16   3   5       30.97       30.06      4.30 o 
  17   3   5       52.33       53.08      4.49 o 
  18   3   5       13.32       20.72      4.37 o 
  19   3   5      173.24      161.57      5.93 o 
  20   3   5       11.37       11.39      4.58 o 
  21   3   5        4.59       10.02      5.69 o 
  22   3   5      409.93      401.49      9.82 o 
  23   3   5        5.91        9.99      6.02 o 
  24   3   5       18.34       15.76      6.15 o 
  25   3   5       11.83        6.92      6.88 o 
 -26   4   5       95.94      100.31      6.52 o 
 -25   4   5        8.74       21.69      4.93 o 
 -24   4   5        1.52       -3.51      4.51 o 
 -23   4   5      197.82      201.10      8.03 o 
 -22   4   5       46.87       52.66      4.75 o 
 -21   4   5      131.17      148.62      5.07 o 
 -20   4   5       12.69       10.00      3.64 o 
 -19   4   5       79.66       75.74      4.44 o 
 -18   4   5       10.42        3.93      3.47 o 
 -17   4   5       52.51       55.16      3.44 o 
 -16   4   5      133.91      122.06      3.54 o 
 -15   4   5      159.07      150.77      3.59 o 
 -14   4   5       11.39       11.08      2.30 o 
 -13   4   5     2346.99     2289.72     15.78 o 
 -12   4   5      390.28      385.24      4.09 o 
 -11   4   5      516.95      560.97      4.95 o 
 -10   4   5      360.87      362.21      6.44 o 
  -9   4   5      192.99      191.81      3.02 o 
  -8   4   5       90.59       83.35      1.88 o 
  -7   4   5       44.90       47.42      1.71 o 
  -6   4   5     2074.82     2253.66     12.66 o 
  -5   4   5     2174.95     2278.64     13.21 o 
  -4   4   5     3137.37     3356.02     18.30 o 
  -3   4   5     5760.72     6159.62     31.58 o 
  -2   4   5     2814.49     2902.36     19.81 o 
  -1   4   5    10109.16    10867.50     59.21 o 
   0   4   5      873.34      912.02      6.25 o 
   1   4   5      733.40      816.16      5.78 o 
   2   4   5     1350.61     1429.07      9.51 o 
   3   4   5     3823.53     4041.14     26.87 o 
   4   4   5     2655.82     2682.34     16.70 o 
   5   4   5      377.35      404.77      3.82 o 
   6   4   5      652.56      707.50      5.17 o 
   7   4   5        0.10        2.80      1.59 o 
   8   4   5        6.52       18.71      1.79 o 
   9   4   5       12.90       16.83      2.12 o 
  10   4   5       38.82       54.78      2.44 o 
  11   4   5     1551.47     1505.59     11.33 o 
  12   4   5       78.54       58.70      2.66 o 
  13   4   5      244.79      236.27      4.77 o 
  14   4   5     2251.35     2151.65     18.14 o 
  15   4   5      897.84      818.27     17.68 o 
  16   4   5      171.14      152.33      5.62 o 
  17   4   5        5.34        2.17      4.24 o 
  18   4   5        2.56        3.00      4.32 o 
  19   4   5      111.02      120.35      8.40 o 
  20   4   5        0.05       -0.96      4.87 o 
  21   4   5       59.04       78.27      6.66 o 
  22   4   5      168.01      184.00      7.77 o 
  23   4   5        4.27       13.77      6.08 o 
  24   4   5        5.29       11.04      7.39 o 
 -25   5   5       70.38       68.97      7.32 o 
 -24   5   5      178.75      189.30      8.55 o 
 -23   5   5       27.80       37.04      4.50 o 
 -22   5   5      106.69      104.15      4.92 o 
 -21   5   5      222.81      243.34      6.51 o 
 -20   5   5      269.41      272.98      9.79 o 
 -19   5   5       59.21       58.60      4.15 o 
 -18   5   5       14.35       14.07      3.40 o 
 -17   5   5       22.67       18.28      3.36 o 
 -16   5   5      259.32      260.88      6.77 o 
 -15   5   5      148.23      142.72      4.20 o 
 -14   5   5     1788.57     1759.95     21.65 o 
 -13   5   5     1363.44     1324.89     11.63 o 
 -12   5   5     1729.45     1733.69     13.66 o 
 -11   5   5      824.10      786.94      6.67 o 
 -10   5   5        0.90        4.65      1.82 o 
  -9   5   5      140.03      157.82      2.94 o 
  -8   5   5      517.46      519.19      4.59 o 
  -7   5   5      440.45      479.12      4.48 o 
  -6   5   5      197.03      198.34      3.18 o 
  -5   5   5      150.40      136.83      4.05 o 
  -4   5   5       36.78       47.93      1.96 o 
  -3   5   5        6.11       15.00      1.85 o 
  -2   5   5      188.75      200.10      4.42 o 
  -1   5   5       34.72       39.13      1.80 o 
   0   5   5      617.33      619.72      4.95 o 
   1   5   5       42.79       62.11      2.00 o 
   2   5   5       10.62        6.19      1.74 o 
   3   5   5      612.61      554.67      4.98 o 
   4   5   5      457.69      478.56      4.75 o 
   5   5   5        2.35        1.35      2.06 o 
   6   5   5      813.19      863.71      7.15 o 
   7   5   5       38.27       45.34      2.03 o 
   8   5   5       47.80       62.19      2.26 o 
   9   5   5      160.81      150.53      4.47 o 
  10   5   5        0.08        3.65      2.64 o 
  11   5   5       25.50       28.30      2.45 o 
  12   5   5       33.79       26.14      2.97 o 
  13   5   5        0.90       -0.44      2.90 o 
  14   5   5      210.23      202.57      4.81 o 
  15   5   5      721.86      718.55      9.85 o 
  16   5   5       17.96       10.38      3.85 o 
  17   5   5       15.41       13.10      3.96 o 
  18   5   5       89.26       81.10      6.14 o 
  19   5   5      116.75      114.69      5.08 o 
  20   5   5        0.94        1.22      5.29 o 
  21   5   5       16.04       22.31      5.02 o 
  22   5   5      175.86      164.46      7.31 o 
  23   5   5       43.63       41.82      6.24 o 
 -24   6   5        3.30        3.80      6.44 o 
 -23   6   5       39.95       39.92      5.42 o 
 -22   6   5      260.73      293.25      8.33 o 
 -21   6   5       18.30       12.61      4.85 o 
 -20   6   5        6.14       14.47      4.81 o 
 -19   6   5       75.19       88.56      6.20 o 
 -18   6   5        5.03        7.68      3.64 o 
 -17   6   5       21.03       17.19      3.56 o 
 -16   6   5      190.43      202.97      6.89 o 
 -15   6   5      705.16      694.15      9.07 o 
 -14   6   5      781.02      767.31      8.93 o 
 -13   6   5      821.59      813.59     10.10 o 
 -12   6   5        0.94       -2.43      2.90 o 
 -11   6   5      428.24      403.24      5.70 o 
 -10   6   5      388.64      345.71      5.31 o 
  -9   6   5      269.89      269.58      4.47 o 
  -8   6   5     1928.84     1874.90     12.81 o 
  -7   6   5      575.40      582.65      5.77 o 
  -6   6   5     1195.09     1150.74      8.96 o 
  -5   6   5      573.35      605.20      5.60 o 
  -4   6   5     1052.21     1148.60      8.51 o 
  -3   6   5      133.58      138.61      3.06 o 
  -2   6   5       60.58       66.30      2.53 o 
  -1   6   5      956.94     1011.82      8.05 o 
   0   6   5     1177.34     1080.92      8.43 o 
   1   6   5     1064.58      978.62      7.58 o 
   2   6   5      522.04      526.80      5.33 o 
   3   6   5       45.13       47.47      2.64 o 
   4   6   5     2475.14     2461.95     16.96 o 
   5   6   5      254.57      227.27      4.26 o 
   6   6   5      590.07      592.20      6.10 o 
   7   6   5        4.41        0.71      2.49 o 
   8   6   5       34.30       40.89      2.66 o 
   9   6   5       70.07       78.51      2.60 o 
  10   6   5      105.82      105.65      3.74 o 
  11   6   5       80.24       66.08      4.11 o 
  12   6   5      153.85      159.07      4.66 o 
  13   6   5       27.42       17.21      2.93 o 
  14   6   5      124.78      120.00      3.85 o 
  15   6   5       14.33       17.32      3.31 o 
  16   6   5       97.04      101.73      4.22 o 
  17   6   5      825.23      819.10     14.33 o 
  18   6   5       80.31       65.06      4.61 o 
  19   6   5       12.78       11.25      4.75 o 
  20   6   5        1.16       -2.91      4.79 o 
  21   6   5       45.89       53.97      6.76 o 
  22   6   5      777.84      817.06     15.61 o 
  23   6   5        0.22       -9.91      9.91 o 
 -22   7   5       25.66       30.44      8.21 o 
 -21   7   5       59.77       78.53      6.37 o 
 -20   7   5      170.83      165.83      8.05 o 
 -19   7   5       49.59       61.66      6.40 o 
 -18   7   5      265.59      263.31      7.21 o 
 -17   7   5      266.43      250.64      6.77 o 
 -16   7   5       18.96       20.08      4.44 o 
 -15   7   5       36.01       30.00      3.72 o 
 -14   7   5        0.16        5.99      3.49 o 
 -13   7   5      202.60      200.10      4.85 o 
 -12   7   5      148.14      161.60      5.44 o 
 -11   7   5        6.00       14.03      3.19 o 
 -10   7   5      173.91      171.09      4.47 o 
  -9   7   5       19.63       16.17      3.06 o 
  -8   7   5      176.62      181.56      4.57 o 
  -7   7   5      121.10      101.77      3.59 o 
  -6   7   5      701.28      655.38      7.65 o 
  -5   7   5      119.55      121.75      3.47 o 
  -4   7   5       33.93       28.27      2.75 o 
  -3   7   5      393.46      349.15      5.00 o 
  -2   7   5      106.95       88.46      3.10 o 
  -1   7   5       11.50        9.53      2.61 o 
   0   7   5       32.67       43.76      2.84 o 
   1   7   5      254.57      253.66      5.71 o 
   2   7   5      494.84      443.66      6.58 o 
   3   7   5        3.14       -1.57      2.59 o 
   4   7   5        0.42       -1.99      2.59 o 
   5   7   5      425.17      430.76      5.44 o 
   6   7   5        0.34       -1.56      2.65 o 
   7   7   5      563.08      550.36      6.92 o 
   8   7   5      319.27      302.68      5.89 o 
   9   7   5      572.72      544.35      7.76 o 
  10   7   5       25.16       27.45      3.85 o 
  11   7   5       84.14       87.30      3.45 o 
  12   7   5       36.54       39.06      3.42 o 
  13   7   5      183.57      179.60      6.23 o 
  14   7   5        3.57       -1.25      3.09 o 
  15   7   5       19.94       22.36      3.36 o 
  16   7   5      121.13      106.08      4.46 o 
  17   7   5        0.94       -1.24      3.86 o 
  18   7   5      106.16      109.67      4.81 o 
  19   7   5       48.12       49.27      5.16 o 
  20   7   5      227.88      273.27      9.87 o 
  21   7   5       40.79       41.70      7.84 o 
 -20   8   5       42.23       44.58      8.33 o 
 -19   8   5      134.80      142.67      6.18 o 
 -18   8   5       25.20       20.51      5.49 o 
 -17   8   5        1.49        3.73      5.20 o 
 -16   8   5      120.03      127.04      9.18 o 
 -15   8   5      664.14      670.68     10.07 o 
 -14   8   5       11.27       19.91      4.48 o 
 -13   8   5       10.31        8.03      5.84 o 
 -12   8   5      442.44      469.82      6.96 o 
 -11   8   5      211.32      174.27      4.63 o 
 -10   8   5      258.30      272.71      5.73 o 
  -9   8   5      310.71      306.15      5.77 o 
  -8   8   5      143.60      128.35      4.09 o 
  -7   8   5      707.09      708.05     10.48 o 
  -6   8   5        5.13        7.04      3.26 o 
  -5   8   5       24.39       16.26      3.25 o 
  -4   8   5       16.08        7.37      3.85 o 
  -3   8   5        0.18       -1.21      2.93 o 
  -2   8   5      106.76      104.01      3.64 o 
  -1   8   5      138.67      136.45      3.81 o 
   0   8   5      229.78      242.79      4.99 o 
   1   8   5        0.68        3.66      2.97 o 
   2   8   5       64.74       63.76      3.50 o 
   3   8   5       61.82       63.88      3.11 o 
   4   8   5       24.40       27.71      2.82 o 
   5   8   5        6.30       10.39      3.32 o 
   6   8   5      102.28      109.10      4.76 o 
   7   8   5        8.28        0.84      3.37 o 
   8   8   5      104.36       97.51      3.98 o 
   9   8   5       41.07       34.56      4.21 o 
  10   8   5       66.58       61.35      4.45 o 
  11   8   5      238.69      244.92      6.32 o 
  12   8   5       83.67       90.74      7.04 o 
  13   8   5      126.35      127.06      6.35 o 
  14   8   5      213.37      209.71      9.85 o 
  15   8   5       37.49       47.62      3.70 o 
  16   8   5      150.46      159.92      4.76 o 
  17   8   5       53.01       56.93      3.90 o 
  18   8   5       38.47       39.64      4.68 o 
  19   8   5       25.85       26.09      4.93 o 
 -17   9   5        4.55       -1.77      6.68 o 
 -16   9   5      144.13      126.75      6.71 o 
 -15   9   5        3.88        4.46      4.77 o 
 -14   9   5      170.27      161.56      6.02 o 
 -13   9   5      116.76      129.82      7.22 o 
 -12   9   5       25.85       33.23      4.67 o 
 -11   9   5       71.46       71.63      4.66 o 
 -10   9   5      140.68      133.15      5.04 o 
  -9   9   5      168.92      169.13      5.46 o 
  -8   9   5       31.96       30.08      3.67 o 
  -7   9   5       51.43       62.27      3.80 o 
  -6   9   5        0.17       -3.39      3.39 o 
  -5   9   5      249.07      262.56      5.64 o 
  -4   9   5        0.16       -1.28      3.34 o 
  -3   9   5       20.46       13.21      3.47 o 
  -2   9   5       46.55       46.60      3.60 o 
  -1   9   5      158.24      173.36      4.41 o 
   0   9   5       18.65        8.49      3.41 o 
   1   9   5       62.34       63.01      3.31 o 
   2   9   5       57.72       57.53      4.24 o 
   3   9   5      220.18      239.75      6.11 o 
   4   9   5       47.90       47.06      4.09 o 
   5   9   5      128.78      138.88      4.75 o 
   6   9   5      102.19      100.00      4.54 o 
   7   9   5       64.09       65.77      4.32 o 
   8   9   5       91.09      108.15      6.31 o 
   9   9   5      263.51      272.07     13.03 o 
  10   9   5        7.29       15.40      5.22 o 
  11   9   5      215.08      213.46     11.64 o 
  12   9   5        2.44       -2.37      5.86 o 
  13   9   5       12.63        7.45      5.84 o 
  14   9   5        0.02       -5.84      5.84 o 
  15   9   5       16.82       19.06      7.98 o 
 -13  10   5      138.89      109.47      6.19 o 
 -12  10   5        0.56        1.15      5.12 o 
 -11  10   5       10.91       19.70      4.67 o 
 -10  10   5      335.38      337.75      7.33 o 
  -9  10   5       43.69       39.71      4.44 o 
  -8  10   5      124.66      119.20      4.96 o 
  -7  10   5       43.56       39.37      4.41 o 
  -6  10   5      116.93      109.33      4.78 o 
  -5  10   5       62.08       58.21      3.91 o 
  -4  10   5       29.20       33.54      3.60 o 
  -3  10   5       89.02       75.18      3.67 o 
  -2  10   5        0.03        0.53      4.29 o 
  -1  10   5      150.25      156.43      5.59 o 
   0  10   5      329.79      348.35      7.56 o 
   1  10   5        2.23        0.54      4.36 o 
   2  10   5      130.37      134.12      5.54 o 
   3  10   5       68.81       79.70      5.00 o 
   4  10   5       74.04       70.26      5.00 o 
   5  10   5       40.11       58.28      6.09 o 
   6  10   5      117.98      129.66      5.98 o 
   7  10   5        8.47        6.18      5.30 o 
   8  10   5     1025.22     1084.73     16.72 o 
   9  10   5       44.67       46.12      7.75 o 
  10  10   5      106.21      111.19     14.69 o 
  11  10   5       94.92       96.23     10.45 o 
  12  10   5       26.11       59.47     15.97 o 
  -7  11   5       13.88       22.58     16.52 o 
  -6  11   5      188.49      197.95      8.90 o 
  -5  11   5        0.00       -6.38      6.57 o 
  -4  11   5      108.91      115.64      7.76 o 
  -3  11   5       64.82       59.08      7.29 o 
  -2  11   5      216.52      239.60      9.32 o 
  -1  11   5      131.81      134.81      6.85 o 
   0  11   5      121.10      106.34      6.69 o 
   1  11   5      262.17      304.87     11.76 o 
   2  11   5       11.61       16.16      5.83 o 
   3  11   5       60.37       67.66      6.55 o 
   4  11   5       99.91      116.63     10.57 o 
   5  11   5        7.67       12.34      6.81 o 
 -28   0   6      250.01      269.49     12.65 o 
 -26   0   6       84.13       94.12      8.36 o 
 -24   0   6      523.94      509.20     17.90 o 
 -22   0   6       72.02       98.07      6.19 o 
 -20   0   6      710.13      701.03     15.18 o 
 -18   0   6       71.97       74.13      7.97 o 
 -16   0   6      173.53      180.15      6.55 o 
 -14   0   6       76.37       79.83      3.89 o 
 -12   0   6     3793.67     4098.95     40.74 o 
 -10   0   6     3915.67     4209.86     34.23 o 
  -8   0   6     1733.94     1704.98     14.60 o 
  -6   0   6      480.06      495.35      5.16 o 
  -4   0   6    32028.27    33400.31    284.69 o 
  -2   0   6       51.06       48.82      1.49 o 
   0   0   6      152.00      173.25      2.73 o 
   2   0   6        0.37        2.97      1.21 o 
   4   0   6     7914.48     8144.26     60.20 o 
   6   0   6     1543.25     1852.31     17.14 o 
   8   0   6     6681.79     7551.01     55.09 o 
  10   0   6       56.04       62.28      2.71 o 
  12   0   6      697.84      795.96      9.42 o 
  14   0   6      182.07      140.38      8.17 o 
  16   0   6     3439.36     3405.76     58.92 o 
  18   0   6        4.64       -6.81      6.81 o 
  20   0   6      219.66      200.65     10.31 o 
  22   0   6      129.53      138.51      9.73 o 
  24   0   6       10.97       12.35      8.75 o 
  26   0   6       13.27       14.32     13.77 o 
 -28   1   6        1.90       -6.23      6.23 o 
 -27   1   6        8.80       11.40      4.78 o 
 -26   1   6        3.17       -0.18      4.88 o 
 -25   1   6       32.62       37.56      5.17 o 
 -24   1   6      149.00      136.01      5.98 o 
 -23   1   6       22.30       22.16      4.28 o 
 -22   1   6       45.40       53.72      4.41 o 
 -21   1   6      204.87      203.99      6.86 o 
 -20   1   6       64.54       57.18      3.86 o 
 -19   1   6      358.31      323.17      6.19 o 
 -18   1   6      418.72      440.53      6.11 o 
 -17   1   6       17.31       26.62      2.79 o 
 -16   1   6      202.24      198.45      4.46 o 
 -15   1   6        5.17        4.49      1.90 o 
 -14   1   6        9.94       -1.22      1.65 o 
 -13   1   6      608.46      632.01      6.03 o 
 -12   1   6       26.15       21.75      1.47 o 
 -11   1   6     1173.09     1235.99      7.87 o 
 -10   1   6     3573.85     3660.17     21.23 o 
  -9   1   6      308.59      299.78      3.74 o 
  -8   1   6      408.50      450.90      3.62 o 
  -7   1   6        5.32        3.23      1.06 o 
  -6   1   6      356.70      425.86      3.62 o 
  -5   1   6       81.20      113.51      2.19 o 
  -4   1   6     1008.85     1055.60      9.99 o 
  -3   1   6     2192.49     2256.00     14.18 o 
  -2   1   6       36.11       35.03      1.15 o 
  -1   1   6    10195.75    10083.40     78.86 o 
   0   1   6     5077.43     5201.28     26.16 o 
   1   1   6      219.75      244.32      2.09 o 
   2   1   6     5050.36     5003.13     32.91 o 
   3   1   6       14.49        3.23      0.96 o 
   4   1   6      176.11      152.67      2.29 o 
   5   1   6      957.74      976.55      5.86 o 
   6   1   6      315.08      340.42      3.25 o 
   7   1   6        1.34       -0.78      1.41 o 
   8   1   6     1035.05     1083.74      7.41 o 
   9   1   6       72.10       68.97      1.99 o 
  10   1   6      110.43      151.93      3.51 o 
  11   1   6        7.34        6.09      1.84 o 
  12   1   6      137.38      112.06      2.97 o 
  13   1   6       11.94       22.06      2.43 o 
  14   1   6       16.93       11.39      3.65 o 
  15   1   6      143.17      132.63      6.49 o 
  16   1   6      535.15      509.66      8.34 o 
  17   1   6      157.91      127.79      5.85 o 
  18   1   6       56.53       42.89      5.28 o 
  19   1   6        0.25        8.14      5.00 o 
  20   1   6        8.30       15.21      5.20 o 
  21   1   6       29.98       27.86      5.75 o 
  22   1   6        7.76       14.86      6.52 o 
  23   1   6        0.05       -0.30      5.82 o 
  24   1   6      187.63      215.89      8.25 o 
  25   1   6       12.73       16.98      6.51 o 
  26   1   6       15.71       15.88      9.71 o 
 -28   2   6       79.73       68.99      8.60 o 
 -27   2   6       42.64       44.76      6.12 o 
 -26   2   6       22.21       28.85      5.37 o 
 -25   2   6      286.11      287.02      7.57 o 
 -24   2   6      213.12      224.70      6.27 o 
 -23   2   6        0.97        3.46      3.83 o 
 -22   2   6       44.89       35.57      3.96 o 
 -21   2   6        7.70        5.64      3.53 o 
 -20   2   6      231.49      233.57      5.86 o 
 -19   2   6       17.66       16.73      3.09 o 
 -18   2   6       14.00       10.90      2.77 o 
 -17   2   6     1379.56     1270.92     11.65 o 
 -16   2   6       99.23       89.61      3.10 o 
 -15   2   6       89.90      102.40      2.58 o 
 -14   2   6        0.57        1.44      1.93 o 
 -13   2   6     1395.24     1360.93      8.87 o 
 -12   2   6     6372.49     6704.16     40.57 o 
 -11   2   6     1363.27     1296.25      8.83 o 
 -10   2   6      813.47      841.58      6.66 o 
  -9   2   6     1776.13     1819.13     10.61 o 
  -8   2   6      429.71      473.63      3.49 o 
  -7   2   6      648.87      810.79      6.34 o 
  -6   2   6       57.29       93.49      3.28 o 
  -5   2   6      339.84      423.19      4.68 o 
  -4   2   6     7648.12     8174.24     59.70 o 
  -3   2   6       42.76       45.50      1.87 o 
  -2   2   6     1402.87     1399.74      9.36 o 
  -1   2   6      749.85      738.27      4.73 o 
   0   2   6      822.89      845.78      4.87 o 
   1   2   6      318.00      323.05      3.18 o 
   2   2   6     3279.56     3221.60     17.73 o 
   3   2   6      544.17      559.73      4.21 o 
   4   2   6      561.49      662.12      7.66 o 
   5   2   6     9622.92    10473.73    110.05 o 
   6   2   6     8388.12     9325.31     83.63 o 
   7   2   6      636.33      599.40      8.18 o 
   8   2   6      208.83      222.85      3.17 o 
   9   2   6      384.07      435.73      3.92 o 
  10   2   6     1136.02     1116.34     10.77 o 
  11   2   6        1.20        3.15      1.95 o 
  12   2   6     3574.74     3630.76     23.42 o 
  13   2   6        1.23        0.48      2.42 o 
  14   2   6     2464.90     2292.74     23.83 o 
  15   2   6       67.93       87.58      4.58 o 
  16   2   6      238.61      242.17      7.20 o 
  17   2   6        4.72        2.11      5.33 o 
  18   2   6       25.51       17.35      5.96 o 
  19   2   6      520.55      486.05     10.24 o 
  20   2   6      648.74      608.73     11.19 o 
  21   2   6      201.19      205.43      7.87 o 
  22   2   6        5.41        7.29      6.36 o 
  23   2   6       11.02       15.26      5.93 o 
  24   2   6      116.07      123.97      7.37 o 
  25   2   6       16.74        5.77      6.60 o 
  26   2   6       79.63       80.66     13.77 o 
 -27   3   6      116.05      135.77     10.18 o 
 -26   3   6        2.43       -3.15      5.00 o 
 -25   3   6      302.46      290.35      7.83 o 
 -24   3   6       34.99       37.86      5.08 o 
 -23   3   6      218.64      210.25      6.58 o 
 -22   3   6       57.68       54.99      4.58 o 
 -21   3   6       73.77       83.92      5.50 o 
 -20   3   6        3.19        2.24      3.18 o 
 -19   3   6        6.94        2.32      3.11 o 
 -18   3   6       22.79       22.98      3.18 o 
 -17   3   6      415.51      388.97      6.04 o 
 -16   3   6       21.96       18.63      2.50 o 
 -15   3   6     2784.12     2754.21     21.96 o 
 -14   3   6       32.14       35.06      2.25 o 
 -13   3   6        3.54        0.46      1.93 o 
 -12   3   6      417.51      399.65      4.74 o 
 -11   3   6      584.22      682.05      5.50 o 
 -10   3   6      398.26      352.42      3.61 o 
  -9   3   6      426.14      390.54      3.46 o 
  -8   3   6      299.60      372.48      3.34 o 
  -7   3   6      166.60      200.83      4.03 o 
  -6   3   6       46.39       56.07      2.13 o 
  -5   3   6      849.42      799.99      8.46 o 
  -4   3   6     1604.00     1625.34     13.16 o 
  -3   3   6     1367.73     1396.74     10.82 o 
  -2   3   6        1.94        0.24      0.99 o 
  -1   3   6      103.40      108.98      1.88 o 
   0   3   6     1606.81     1761.19     11.02 o 
   1   3   6        1.28        1.44      1.43 o 
   2   3   6      243.01      267.58      3.14 o 
   3   3   6     1826.82     1890.77     11.32 o 
   4   3   6     1626.57     1705.20     10.86 o 
   5   3   6      601.60      691.45      5.96 o 
   6   3   6     1659.32     1789.86     11.10 o 
   7   3   6      863.16      856.07      6.17 o 
   8   3   6     1369.68     1399.54      9.23 o 
   9   3   6      246.67      254.31      3.32 o 
  10   3   6       74.00       93.11      2.27 o 
  11   3   6     1963.22     2022.97     14.58 o 
  12   3   6      456.46      424.37      5.86 o 
  13   3   6       22.09       13.88      2.51 o 
  14   3   6        0.14        2.53      3.10 o 
  15   3   6      151.34      133.77      5.09 o 
  16   3   6        7.67       16.83      4.44 o 
  17   3   6        3.99        2.29      4.24 o 
  18   3   6       24.29       38.96      4.69 o 
  19   3   6      334.32      323.65      8.73 o 
  20   3   6       16.32       27.90      5.62 o 
  21   3   6        0.46       -1.69      5.35 o 
  22   3   6       11.49       10.42      5.77 o 
  23   3   6       22.62       25.18      6.24 o 
  24   3   6       64.02       68.05      9.86 o 
  25   3   6      279.10      295.98     14.34 o 
 -26   4   6        0.00       -6.44      6.44 o 
 -25   4   6       70.70       77.65      6.37 o 
 -24   4   6      407.75      415.14     10.73 o 
 -23   4   6       10.75       19.21      4.58 o 
 -22   4   6       17.72       14.83      4.19 o 
 -21   4   6      277.02      303.00     11.33 o 
 -20   4   6       33.10       23.59      4.00 o 
 -19   4   6      232.02      218.30      5.84 o 
 -18   4   6      549.42      532.11      7.20 o 
 -17   4   6      114.24      125.79      4.14 o 
 -16   4   6       10.72        9.37      2.79 o 
 -15   4   6      197.02      194.47      4.13 o 
 -14   4   6     1897.46     1873.64     14.91 o 
 -13   4   6     2423.59     2290.18     15.75 o 
 -12   4   6      597.39      641.38      6.07 o 
 -11   4   6      316.27      370.26      4.73 o 
 -10   4   6      155.12      167.95      2.85 o 
  -9   4   6        1.78        3.00      1.61 o 
  -8   4   6       83.92       52.24      1.82 o 
  -7   4   6     1612.84     1573.01      9.52 o 
  -6   4   6     5023.09     5572.92     29.84 o 
  -5   4   6      208.00      219.81      2.59 o 
  -4   4   6      126.48      150.71      2.20 o 
  -3   4   6     4286.15     4550.18     23.56 o 
  -2   4   6     8847.92     9283.76     48.64 o 
  -1   4   6      190.68      221.21      6.32 o 
   0   4   6     3448.73     3598.54     20.01 o 
   1   4   6      230.48      198.98      3.07 o 
   2   4   6      387.92      409.20      4.15 o 
   3   4   6      118.19      140.20      3.21 o 
   4   4   6        9.58        7.63      1.76 o 
   5   4   6      312.35      344.17      3.98 o 
   6   4   6      532.77      528.31      4.70 o 
   7   4   6      388.75      467.01      4.09 o 
   8   4   6       85.50       97.85      2.71 o 
   9   4   6     2257.80     2315.82     15.25 o 
  10   4   6     1041.89     1082.35      8.68 o 
  11   4   6       48.13       60.64      2.92 o 
  12   4   6      125.29      123.55      3.19 o 
  13   4   6      303.61      290.18      5.10 o 
  14   4   6      183.49      168.46      4.23 o 
  15   4   6      532.96      502.00     10.48 o 
  16   4   6        1.40        4.91      4.33 o 
  17   4   6       75.34       72.98      5.02 o 
  18   4   6      259.66      244.54      7.41 o 
  19   4   6       40.76       43.61      5.96 o 
  20   4   6       22.53       15.53      5.68 o 
  21   4   6        0.08        3.91      6.20 o 
  22   4   6      423.38      439.02     10.83 o 
  23   4   6        1.33       -2.03      6.03 o 
  24   4   6       60.01       50.69      8.23 o 
 -25   5   6       81.77       92.78      7.68 o 
 -24   5   6       27.63       31.03      5.91 o 
 -23   5   6       32.52       34.60      5.72 o 
 -22   5   6      415.14      420.83      8.99 o 
 -21   5   6      160.51      164.11      7.47 o 
 -20   5   6        2.29        0.48      5.39 o 
 -19   5   6        5.17        0.62      4.06 o 
 -18   5   6       20.58       14.05      3.45 o 
 -17   5   6        0.25       -3.13      3.23 o 
 -16   5   6       39.46       45.30      3.40 o 
 -15   5   6       75.79       88.46      3.69 o 
 -14   5   6      183.57      190.46      4.63 o 
 -13   5   6      458.13      434.51     11.16 o 
 -12   5   6      649.51      635.17      8.42 o 
 -11   5   6      309.40      295.57      4.89 o 
 -10   5   6      108.09       93.50      2.36 o 
  -9   5   6      275.61      280.08      4.32 o 
  -8   5   6      559.72      580.83      5.53 o 
  -7   5   6       91.85       84.39      2.03 o 
  -6   5   6        5.70       12.88      1.67 o 
  -5   5   6      256.29      276.83      3.43 o 
  -4   5   6      274.46      254.71      3.30 o 
  -3   5   6     1157.95     1216.95      8.53 o 
  -2   5   6      156.70      144.03      3.41 o 
  -1   5   6      766.92      837.00      6.67 o 
   0   5   6       37.39       38.46      1.86 o 
   1   5   6     1698.69     1720.65     11.36 o 
   2   5   6     1503.90     1666.91     10.71 o 
   3   5   6      385.50      378.17      4.34 o 
   4   5   6      178.18      198.46      3.56 o 
   5   5   6        7.03       15.31      2.37 o 
   6   5   6      286.94      351.17      4.90 o 
   7   5   6      300.54      347.35      4.95 o 
   8   5   6        5.49       -1.01      1.87 o 
   9   5   6       44.14       47.22      2.25 o 
  10   5   6      780.17      765.65      7.30 o 
  11   5   6      142.96      136.05      3.39 o 
  12   5   6        0.07       -2.79      2.79 o 
  13   5   6       11.43       14.24      3.02 o 
  14   5   6        0.73        3.68      3.03 o 
  15   5   6      675.46      650.12      7.91 o 
  16   5   6       28.10       32.05      3.55 o 
  17   5   6      212.18      230.78      6.57 o 
  18   5   6       38.52       41.31      4.32 o 
  19   5   6       55.49       43.86      4.69 o 
  20   5   6        0.84       -0.56      4.74 o 
  21   5   6       12.48        9.92      5.10 o 
  22   5   6      135.74      150.56      7.15 o 
  23   5   6        0.02        3.74      6.69 o 
  24   5   6       43.62       68.83     11.01 o 
 -24   6   6        0.70       -4.37      6.60 o 
 -23   6   6      146.03      163.60      8.50 o 
 -22   6   6      214.57      213.16      7.21 o 
 -21   6   6       98.69      106.75      5.81 o 
 -20   6   6      149.71      145.81      6.04 o 
 -19   6   6        4.43       -2.56      4.11 o 
 -18   6   6        3.22       -4.02      4.02 o 
 -17   6   6       10.94        8.19      3.38 o 
 -16   6   6      228.61      224.43      5.67 o 
 -15   6   6       10.33        7.59      3.26 o 
 -14   6   6      331.00      302.72      5.98 o 
 -13   6   6       35.78       36.32      3.27 o 
 -12   6   6      102.39       87.20      4.27 o 
 -11   6   6        0.10       -1.59      2.45 o 
 -10   6   6       15.62        3.97      2.39 o 
  -9   6   6      941.16      927.68      7.84 o 
  -8   6   6        0.08       -0.23      2.23 o 
  -7   6   6       14.99       15.10      2.84 o 
  -6   6   6      396.96      368.96      4.57 o 
  -5   6   6      152.55      141.70      3.17 o 
  -4   6   6     1207.88     1161.84      8.58 o 
  -3   6   6      695.45      689.93      6.05 o 
  -2   6   6      885.70      890.02      7.34 o 
  -1   6   6     1487.06     1581.25     11.40 o 
   0   6   6     1008.19      958.36      7.50 o 
   1   6   6       17.02       15.44      2.27 o 
   2   6   6        2.89       -0.55      2.40 o 
   3   6   6        0.57       -0.05      2.39 o 
   4   6   6        3.32       -1.24      2.40 o 
   5   6   6        0.16       -0.35      2.41 o 
   6   6   6       46.76       43.22      2.82 o 
   7   6   6      326.13      361.10      5.24 o 
   8   6   6      989.42     1003.74      8.94 o 
   9   6   6       54.82       51.64      3.35 o 
  10   6   6        1.15        0.19      2.17 o 
  11   6   6       21.60       14.04      2.59 o 
  12   6   6      235.13      224.24      4.55 o 
  13   6   6      541.63      536.83      6.25 o 
  14   6   6      182.77      172.44      5.62 o 
  15   6   6        0.27       -1.00      3.20 o 
  16   6   6       79.99       72.18      3.78 o 
  17   6   6      262.36      274.92      6.08 o 
  18   6   6       46.55       56.64      4.66 o 
  19   6   6       26.07       28.96      4.85 o 
  20   6   6       19.87       20.92      5.59 o 
  21   6   6       14.01       15.43      6.84 o 
  22   6   6        6.81       -4.35      7.64 o 
 -22   7   6       29.81       23.68      7.40 o 
 -21   7   6       45.51       51.94      5.60 o 
 -20   7   6       17.56       23.73      5.12 o 
 -19   7   6      283.15      283.08      7.68 o 
 -18   7   6        9.61        1.92      4.44 o 
 -17   7   6        9.82        7.94      4.43 o 
 -16   7   6      271.73      268.55      7.24 o 
 -15   7   6      133.72      130.07      5.91 o 
 -14   7   6        5.24        4.06      4.02 o 
 -13   7   6        0.13        4.21      4.08 o 
 -12   7   6      224.26      200.78      4.67 o 
 -11   7   6      174.53      190.63      4.25 o 
 -10   7   6      502.54      465.48      9.24 o 
  -9   7   6      105.91      116.43      3.60 o 
  -8   7   6      212.23      207.96      4.64 o 
  -7   7   6       58.38       64.75      4.12 o 
  -6   7   6      112.73      114.91      3.65 o 
  -5   7   6       25.97       24.12      3.01 o 
  -4   7   6      319.38      314.68      5.20 o 
  -3   7   6       69.95       76.20      3.16 o 
  -2   7   6      563.50      533.11      5.84 o 
  -1   7   6      924.43      952.32      8.25 o 
   0   7   6      114.74      131.09      3.35 o 
   1   7   6       22.93       11.74      2.70 o 
   2   7   6       27.00       22.16      2.78 o 
   3   7   6        4.87        5.66      2.73 o 
   4   7   6        0.00        1.85      2.69 o 
   5   7   6      151.58      164.55      3.75 o 
   6   7   6      195.02      210.90      4.43 o 
   7   7   6      303.80      319.62      5.45 o 
   8   7   6      208.13      226.50      5.32 o 
   9   7   6        0.27        0.78      3.30 o 
  10   7   6       12.84       16.33      3.82 o 
  11   7   6      230.23      245.55      6.12 o 
  12   7   6        7.62        2.96      4.32 o 
  13   7   6       13.93        9.99      2.62 o 
  14   7   6       14.10        9.79      3.00 o 
  15   7   6      223.55      220.15      4.89 o 
  16   7   6      195.20      187.19      4.69 o 
  17   7   6        5.70        7.25      3.82 o 
  18   7   6        3.10        6.00      4.33 o 
  19   7   6       38.84       35.84      4.75 o 
  20   7   6       31.08       36.81      6.27 o 
  21   7   6        0.96       -8.26      8.26 o 
 -20   8   6      270.69      291.99     16.06 o 
 -19   8   6       66.59       69.62      5.58 o 
 -18   8   6        0.00        2.39      4.75 o 
 -17   8   6       82.47       72.79      5.83 o 
 -16   8   6      111.33      112.81      6.12 o 
 -15   8   6        1.46       -0.27      4.95 o 
 -14   8   6        1.80       -4.83      4.83 o 
 -13   8   6       19.92       23.89      4.36 o 
 -12   8   6      591.07      591.91      9.07 o 
 -11   8   6       90.81       85.87      4.37 o 
 -10   8   6      193.02      191.15      5.34 o 
  -9   8   6        7.27       10.35      3.13 o 
  -8   8   6      152.30      153.59      4.27 o 
  -7   8   6        0.22       -3.30      3.30 o 
  -6   8   6      115.89      100.13      3.79 o 
  -5   8   6        5.21        3.89      3.16 o 
  -4   8   6       12.00        3.71      3.14 o 
  -3   8   6      348.97      361.69      6.04 o 
  -2   8   6       86.20       97.88      5.62 o 
  -1   8   6      442.92      423.96      6.04 o 
   0   8   6       48.11       50.43      3.29 o 
   1   8   6      511.57      552.60      6.74 o 
   2   8   6       28.86       26.06      3.15 o 
   3   8   6       84.92      108.43      3.70 o 
   4   8   6      217.48      206.78      5.42 o 
   5   8   6      172.26      165.76      4.12 o 
   6   8   6      324.33      315.22      6.72 o 
   7   8   6       91.28       88.86      4.48 o 
   8   8   6       28.87       32.96      3.77 o 
   9   8   6      213.16      235.46      6.15 o 
  10   8   6       18.26       10.48      4.04 o 
  11   8   6        2.31        4.81      4.13 o 
  12   8   6        0.05       -1.67      4.19 o 
  13   8   6        1.94        3.39      6.32 o 
  14   8   6      231.51      218.60      7.93 o 
  15   8   6       29.91       31.85      5.53 o 
  16   8   6       91.47       90.64     10.49 o 
  17   8   6      212.05      233.86     10.58 o 
  18   8   6      182.71      166.85     17.07 o 
 -17   9   6        2.81       -2.83      6.94 o 
 -16   9   6       44.07       42.71      6.53 o 
 -15   9   6        0.42       -1.37      4.70 o 
 -14   9   6        1.98       -4.51      4.51 o 
 -13   9   6       17.14       15.26      4.77 o 
 -12   9   6       48.12       48.94      4.88 o 
 -11   9   6       63.47       63.34      4.45 o 
 -10   9   6      202.90      222.86      6.05 o 
  -9   9   6        0.30        0.09      4.01 o 
  -8   9   6      126.32      128.31      4.92 o 
  -7   9   6        5.82       -3.88      3.88 o 
  -6   9   6       10.90        8.49      3.53 o 
  -5   9   6        0.09       -1.24      3.35 o 
  -4   9   6       37.57       35.57      3.61 o 
  -3   9   6      361.78      386.68      6.38 o 
  -2   9   6      242.18      249.13      6.40 o 
  -1   9   6       76.64       74.07      3.92 o 
   0   9   6       44.40       46.17      3.58 o 
   1   9   6      153.24      144.63      4.42 o 
   2   9   6      152.81      165.98      4.58 o 
   3   9   6       40.42       38.91      3.25 o 
   4   9   6      117.78      125.25      4.72 o 
   5   9   6        8.22        8.46      3.87 o 
   6   9   6       22.27       23.72      4.23 o 
   7   9   6        2.79        0.80      4.46 o 
   8   9   6       17.66       19.59      4.60 o 
   9   9   6       68.07       71.95      5.57 o 
  10   9   6       41.87       30.07      5.43 o 
  11   9   6       80.99       83.76      5.93 o 
  12   9   6       41.12       44.68      6.16 o 
  13   9   6      243.64      258.77     13.49 o 
  14   9   6      128.68      141.63     13.99 o 
  15   9   6       66.60       61.67     15.42 o 
 -13  10   6      544.36      588.17     11.77 o 
 -12  10   6       76.54       76.69      5.90 o 
 -11  10   6        0.12        0.38      4.79 o 
 -10  10   6       96.25       75.32      4.89 o 
  -9  10   6        2.94       -1.51      4.28 o 
  -8  10   6       24.92       24.30      4.35 o 
  -7  10   6        0.02        4.18      4.20 o 
  -6  10   6      140.12      129.34      5.11 o 
  -5  10   6       23.17       15.97      4.13 o 
  -4  10   6       66.92       70.67      4.51 o 
  -3  10   6       72.42       65.09      4.43 o 
  -2  10   6        3.85       -1.31      3.39 o 
  -1  10   6       40.68       36.71      3.54 o 
   0  10   6       38.27       32.50      4.62 o 
   1  10   6       41.23       40.04      4.80 o 
   2  10   6        4.18        5.68      4.46 o 
   3  10   6      711.99      732.80     14.06 o 
   4  10   6      317.15      328.79      8.26 o 
   5  10   6      206.07      211.33      7.26 o 
   6  10   6        3.05        0.66      7.16 o 
   7  10   6       15.25       17.54      6.25 o 
   8  10   6      341.66      379.84     11.17 o 
   9  10   6        0.53       -1.60      6.22 o 
  10  10   6        6.87        6.20      6.33 o 
  11  10   6      110.72      101.32     17.62 o 
  -6  11   6        0.20       -1.59      5.94 o 
  -5  11   6       18.10       16.09      6.19 o 
  -4  11   6       50.90       48.31      6.48 o 
  -3  11   6       34.58       33.24      7.10 o 
  -2  11   6       63.48       71.97      7.98 o 
  -1  11   6        5.23        1.29      6.68 o 
   0  11   6       30.04       34.47      7.13 o 
   1  11   6       30.53       37.38      6.04 o 
   2  11   6       13.36       11.41      5.79 o 
   3  11   6       50.87       55.49     10.15 o 
   4  11   6      194.90      220.99     12.83 o 
 -27   0   7      691.45      732.98     20.93 o 
 -25   0   7        0.00       -6.23      6.23 o 
 -23   0   7      120.31      115.40      7.79 o 
 -21   0   7       71.07       62.89      5.67 o 
 -19   0   7       51.43       51.50      6.30 o 
 -17   0   7        0.02        3.89      4.42 o 
 -15   0   7        9.05       17.91      2.76 o 
 -13   0   7      560.85      608.46      9.53 o 
 -11   0   7     1368.87     1520.63     14.52 o 
  -9   0   7     3515.67     3659.42     32.59 o 
  -7   0   7       13.33       15.02      2.04 o 
  -5   0   7     3706.92     3530.07     28.61 o 
  -3   0   7    16257.03    16513.02    245.43 o 
  -1   0   7     6985.43     7486.37     60.46 o 
   1   0   7     6014.28     6027.48     42.07 o 
   3   0   7      989.08     1057.62      9.33 o 
   5   0   7     5130.08     5537.88     45.62 o 
   7   0   7       51.93       63.64      2.40 o 
   9   0   7     1889.11     1815.18     14.50 o 
  11   0   7       40.78       44.32      2.78 o 
  13   0   7     5463.18     5282.30     47.82 o 
  15   0   7     8428.34     8077.24    116.23 o 
  17   0   7       55.40       42.09      7.37 o 
  19   0   7      836.85      689.90     16.93 o 
  21   0   7        1.89        3.54     11.29 o 
  23   0   7      462.11      465.64     14.99 o 
  25   0   7      367.84      356.01     27.81 o 
 -28   1   7        8.45       11.78      6.29 o 
 -27   1   7       45.68       51.82      5.13 o 
 -26   1   7      167.67      167.65      6.52 o 
 -25   1   7       75.22       76.48      5.43 o 
 -24   1   7      134.26      128.91      5.76 o 
 -23   1   7       26.21       13.75      4.84 o 
 -22   1   7      367.76      349.95      8.01 o 
 -21   1   7        1.11        2.30      3.71 o 
 -20   1   7        6.22       12.14      3.69 o 
 -19   1   7       46.49       40.86      3.51 o 
 -18   1   7       48.99       43.61      2.97 o 
 -17   1   7       19.80       31.24      2.83 o 
 -16   1   7       60.14       69.99      2.95 o 
 -15   1   7      145.81      138.38      2.97 o 
 -14   1   7       84.94      111.34      2.51 o 
 -13   1   7       24.81       24.84      1.52 o 
 -12   1   7     1379.16     1417.83      8.94 o 
 -11   1   7      163.56      155.53      2.49 o 
 -10   1   7     1550.75     1568.36     10.09 o 
  -9   1   7      782.81      828.95      5.79 o 
  -8   1   7       51.94       62.46      1.44 o 
  -7   1   7      203.06      196.27      2.27 o 
  -6   1   7       35.13       34.99      1.59 o 
  -5   1   7        8.31       11.81      1.38 o 
  -4   1   7      123.12       91.25      1.89 o 
  -3   1   7      171.63      203.28      3.11 o 
  -2   1   7       21.19       21.19      1.00 o 
  -1   1   7      815.16      854.38      5.77 o 
   0   1   7      304.18      284.22      2.38 o 
   1   1   7     2949.97     2998.82     17.94 o 
   2   1   7      391.55      380.18      3.06 o 
   3   1   7      785.12      768.52      5.63 o 
   4   1   7       19.79       11.62      1.28 o 
   5   1   7      429.86      386.57      3.93 o 
   6   1   7       60.95       85.91      2.18 o 
   7   1   7      635.58      625.78      4.63 o 
   8   1   7     1348.62     1405.43      8.60 o 
   9   1   7      478.26      520.54      5.34 o 
  10   1   7        2.22        2.71      1.75 o 
  11   1   7      406.05      382.45      4.17 o 
  12   1   7      181.81      150.44      3.25 o 
  13   1   7      330.77      328.09      6.75 o 
  14   1   7      447.93      411.67      9.22 o 
  15   1   7      490.33      415.49      8.80 o 
  16   1   7      234.69      222.53      7.55 o 
  17   1   7      490.00      431.27      9.36 o 
  18   1   7        7.84        6.87      4.97 o 
  19   1   7        0.36        4.32      5.07 o 
  20   1   7        3.55       -3.14      5.12 o 
  21   1   7        3.89        1.91      5.63 o 
  22   1   7      214.42      233.82      8.46 o 
  23   1   7      233.59      227.97      8.46 o 
  24   1   7        8.45       15.42      6.05 o 
  25   1   7       14.92       12.43      7.31 o 
  26   1   7      165.06      187.74     12.44 o 
 -28   2   7       11.65       10.69      6.31 o 
 -27   2   7      319.57      326.31      9.05 o 
 -26   2   7       29.07       42.84      5.45 o 
 -25   2   7      217.58      204.14      6.54 o 
 -24   2   7       23.87       20.88      4.41 o 
 -23   2   7        1.90        3.27      3.79 o 
 -22   2   7      329.72      323.76      6.75 o 
 -21   2   7       44.34       41.52      3.80 o 
 -20   2   7      562.83      519.67      7.62 o 
 -19   2   7      369.52      368.13      6.02 o 
 -18   2   7      355.78      333.65      5.68 o 
 -17   2   7        4.30        8.04      2.71 o 
 -16   2   7       42.22       34.92      2.50 o 
 -15   2   7       10.98        3.14      2.10 o 
 -14   2   7        5.91        8.17      1.61 o 
 -13   2   7     3057.28     2882.95     18.18 o 
 -12   2   7      144.35      128.27      2.64 o 
 -11   2   7       47.11       42.75      1.57 o 
 -10   2   7      766.43      831.84      5.46 o 
  -9   2   7      358.38      383.78      3.16 o 
  -8   2   7     2179.42     2185.80     15.43 o 
  -7   2   7      286.88      275.55      3.77 o 
  -6   2   7      460.51      460.82      7.30 o 
  -5   2   7     5023.10     5202.52     46.12 o 
  -4   2   7      814.50      881.48      8.58 o 
  -3   2   7     3128.96     3102.07     29.86 o 
  -2   2   7     2027.80     2072.34     15.15 o 
  -1   2   7      658.63      711.25      4.77 o 
   0   2   7      617.42      666.60      4.32 o 
   1   2   7     1401.12     1392.44      8.19 o 
   2   2   7      355.63      448.84      3.99 o 
   3   2   7      101.31      112.25      2.66 o 
   4   2   7      298.70      310.10      3.24 o 
   5   2   7     5747.07     6273.01     32.40 o 
   6   2   7        0.48        0.34      1.50 o 
   7   2   7       62.96       62.41      1.80 o 
   8   2   7      410.37      435.80      4.15 o 
   9   2   7       84.45       98.78      2.24 o 
  10   2   7     1776.56     1903.57     19.90 o 
  11   2   7        7.51        4.10      1.70 o 
  12   2   7     1398.86     1387.24     10.75 o 
  13   2   7     1075.32     1009.36      9.10 o 
  14   2   7      176.72      147.85      3.71 o 
  15   2   7      856.93      828.52     10.96 o 
  16   2   7      481.50      447.81      9.21 o 
  17   2   7        2.59       -3.65      4.99 o 
  18   2   7      173.33      151.10      6.74 o 
  19   2   7      138.14      104.69      7.31 o 
  20   2   7       67.58       57.00      6.05 o 
  21   2   7        3.76        0.63      5.70 o 
  22   2   7      161.96      156.92      7.57 o 
  23   2   7       33.00       44.62      6.54 o 
  24   2   7      520.72      546.15     21.06 o 
  25   2   7      120.65      149.21      8.10 o 
  26   2   7        2.12        3.30     14.32 o 
 -27   3   7      144.66      120.23     18.72 o 
 -26   3   7      149.69      154.15      6.53 o 
 -25   3   7        0.27       -4.69      4.77 o 
 -24   3   7       72.50       70.52      5.04 o 
 -23   3   7       12.18        9.57      4.71 o 
 -22   3   7        5.50        1.55      3.73 o 
 -21   3   7        1.41       -1.64      3.22 o 
 -20   3   7       56.30       53.08      4.41 o 
 -19   3   7       17.95       12.00      3.20 o 
 -18   3   7      303.06      283.15      5.43 o 
 -17   3   7     1069.93     1088.25     10.57 o 
 -16   3   7      110.51      110.17      3.05 o 
 -15   3   7      284.45      239.30      4.22 o 
 -14   3   7      486.47      467.41      4.96 o 
 -13   3   7      971.27     1011.02      7.87 o 
 -12   3   7      749.41      733.26      6.12 o 
 -11   3   7      881.46      899.03      7.69 o 
 -10   3   7      121.25      123.67      2.25 o 
  -9   3   7        2.64        8.60      1.37 o 
  -8   3   7       16.35       26.20      2.04 o 
  -7   3   7      141.79      177.90      3.26 o 
  -6   3   7     1347.48     1525.72     10.64 o 
  -5   3   7     1902.77     1968.70     18.32 o 
  -4   3   7      120.99      161.14      3.42 o 
  -3   3   7     1086.28     1222.17      9.60 o 
  -2   3   7     1193.38     1170.91      8.33 o 
  -1   3   7       40.05       47.41      1.34 o 
   0   3   7      452.20      542.33      4.16 o 
   1   3   7      112.07      118.03      3.58 o 
   2   3   7     4047.99     4417.48     25.08 o 
   3   3   7      572.90      617.70      4.69 o 
   4   3   7       52.13       67.29      1.94 o 
   5   3   7      696.42      725.27      5.58 o 
   6   3   7     2093.05     2115.90     13.13 o 
   7   3   7     1174.71     1186.56      8.06 o 
   8   3   7      223.36      265.48      3.84 o 
   9   3   7       37.67       21.89      1.90 o 
  10   3   7      786.00      761.96      6.65 o 
  11   3   7       59.00       53.16      2.74 o 
  12   3   7      977.09     1027.65     11.12 o 
  13   3   7       53.76       45.31      2.86 o 
  14   3   7      874.31      858.08      9.22 o 
  15   3   7       36.74       40.40      3.84 o 
  16   3   7        0.59        0.77      4.04 o 
  17   3   7       23.67       23.66      5.40 o 
  18   3   7      156.58      150.40      6.81 o 
  19   3   7      838.41      777.64     13.00 o 
  20   3   7        0.51        5.20      5.69 o 
  21   3   7      316.17      329.96      9.27 o 
  22   3   7       32.12       48.31      6.91 o 
  23   3   7      202.72      217.53      8.44 o 
  24   3   7       83.43       79.34      7.95 o 
  25   3   7        7.28       12.11     13.77 o 
 -26   4   7        5.47        0.72      7.53 o 
 -25   4   7       30.68       29.63      5.93 o 
 -24   4   7       87.87       87.43      6.32 o 
 -23   4   7      440.69      491.92      8.94 o 
 -22   4   7       19.12       19.03      4.15 o 
 -21   4   7      123.99      122.72      6.77 o 
 -20   4   7       78.63       78.74      4.68 o 
 -19   4   7      148.84      131.45      7.14 o 
 -18   4   7      633.54      601.69      7.56 o 
 -17   4   7      292.87      283.37      7.34 o 
 -16   4   7      909.16      917.73      8.98 o 
 -15   4   7       15.47       14.69      2.45 o 
 -14   4   7      860.82      794.72      7.30 o 
 -13   4   7      941.70      909.02      7.88 o 
 -12   4   7      238.84      227.21      3.80 o 
 -11   4   7     1372.59     1334.16     10.39 o 
 -10   4   7      484.61      461.96      4.89 o 
  -9   4   7      219.62      222.25      3.33 o 
  -8   4   7       63.20       50.02      1.76 o 
  -7   4   7        0.10        1.66      1.49 o 
  -6   4   7      331.41      309.96      8.24 o 
  -5   4   7     4311.11     4495.68     28.51 o 
  -4   4   7     1188.58     1213.62      8.27 o 
  -3   4   7        1.51        3.43      1.23 o 
  -2   4   7     1327.31     1394.23      8.63 o 
  -1   4   7      670.67      641.30      4.74 o 
   0   4   7       14.80       12.96      1.40 o 
   1   4   7     1775.91     1766.40     10.75 o 
   2   4   7      263.72      287.58      3.37 o 
   3   4   7      138.30      120.78      2.39 o 
   4   4   7     1322.11     1394.01     10.36 o 
   5   4   7       45.30       55.43      2.38 o 
   6   4   7        0.66        0.44      1.89 o 
   7   4   7        0.43        1.46      1.60 o 
   8   4   7       12.01       15.19      1.83 o 
   9   4   7      104.31       88.18      2.40 o 
  10   4   7        1.55        3.89      2.11 o 
  11   4   7      147.58      155.56      3.90 o 
  12   4   7       64.75       68.08      2.80 o 
  13   4   7      287.71      288.86      7.07 o 
  14   4   7     1303.47     1229.03     10.82 o 
  15   4   7       34.62       50.07      3.61 o 
  16   4   7       20.13       14.52      5.46 o 
  17   4   7       49.50       42.16      5.43 o 
  18   4   7        0.20        0.47      5.30 o 
  19   4   7        0.04        4.80      6.04 o 
  20   4   7       16.88       20.27      5.91 o 
  21   4   7      175.65      179.13      7.77 o 
  22   4   7       12.31       15.38      6.37 o 
  23   4   7       62.32       53.38      6.72 o 
  24   4   7      104.47      118.36     11.48 o 
 -25   5   7       25.17       18.33      6.86 o 
 -24   5   7        1.24        8.20      5.60 o 
 -23   5   7       79.48       66.07      5.47 o 
 -22   5   7       43.74       52.57      5.19 o 
 -21   5   7       54.07       62.46      5.37 o 
 -20   5   7        2.13       -0.64      4.39 o 
 -19   5   7       20.95       11.71      4.61 o 
 -18   5   7       49.34       44.29      3.50 o 
 -17   5   7        7.04        1.05      3.02 o 
 -16   5   7      100.71       98.01      3.87 o 
 -15   5   7       27.56       23.65      4.24 o 
 -14   5   7       66.71       56.93      2.84 o 
 -13   5   7      179.89      174.08      3.87 o 
 -12   5   7      224.50      241.40      5.52 o 
 -11   5   7      313.82      288.19      4.92 o 
 -10   5   7      175.03      168.31      3.86 o 
  -9   5   7      145.21      130.83      3.05 o 
  -8   5   7      392.54      365.04      4.27 o 
  -7   5   7      163.38      184.99      3.82 o 
  -6   5   7     4326.02     4549.99     28.06 o 
  -5   5   7      142.65      133.61      2.50 o 
  -4   5   7      667.00      690.33      5.37 o 
  -3   5   7      136.76      157.45      2.66 o 
  -2   5   7        1.71        0.33      1.71 o 
  -1   5   7      163.13      157.78      3.43 o 
   0   5   7      255.67      262.35      4.49 o 
   1   5   7       86.04       63.68      2.17 o 
   2   5   7        0.11       -0.02      1.97 o 
   3   5   7      458.12      547.55      5.29 o 
   4   5   7       21.63       33.18      2.23 o 
   5   5   7      160.86      147.78      3.35 o 
   6   5   7       94.15       82.45      3.03 o 
   7   5   7      377.00      383.11      5.28 o 
   8   5   7      130.40      133.80      4.03 o 
   9   5   7       53.89       34.78      2.07 o 
  10   5   7      157.03      154.06      4.08 o 
  11   5   7       13.45        7.23      2.42 o 
  12   5   7       63.79       43.22      3.69 o 
  13   5   7        0.57       -0.71      2.89 o 
  14   5   7      420.74      395.67      5.81 o 
  15   5   7        3.01       -3.62      3.72 o 
  16   5   7      103.42       82.33      3.91 o 
  17   5   7        0.08       -3.82      3.82 o 
  18   5   7      157.34      166.83      6.89 o 
  19   5   7      212.58      229.34     11.76 o 
  20   5   7        6.95       13.45      5.01 o 
  21   5   7      128.87      141.46      6.32 o 
  22   5   7       12.66        7.35      5.80 o 
  23   5   7       48.54       38.75      8.56 o 
 -24   6   7        0.10        2.51     12.26 o 
 -23   6   7       33.12       39.23      5.94 o 
 -22   6   7       53.52       53.39      5.92 o 
 -21   6   7       81.60       95.16      5.64 o 
 -20   6   7       42.41       35.94      4.91 o 
 -19   6   7      254.59      259.64      7.61 o 
 -18   6   7      115.59      105.40      4.90 o 
 -17   6   7        2.94       -2.46      3.94 o 
 -16   6   7        0.48       -3.82      3.82 o 
 -15   6   7        2.34        6.62      3.81 o 
 -14   6   7      212.51      196.82      5.70 o 
 -13   6   7       11.33       10.94      3.64 o 
 -12   6   7       42.74       37.23      3.84 o 
 -11   6   7       62.87       58.65      4.11 o 
 -10   6   7      191.31      203.96      4.59 o 
  -9   6   7        0.01        2.61      2.99 o 
  -8   6   7        0.17        0.01      2.06 o 
  -7   6   7        0.52       -2.11      2.11 o 
  -6   6   7     1346.93     1270.31     10.19 o 
  -5   6   7      229.26      196.86      3.63 o 
  -4   6   7       78.72       71.36      2.54 o 
  -3   6   7     1659.05     1647.47     11.34 o 
  -2   6   7     3595.01     3612.92     22.68 o 
  -1   6   7      143.21      116.65      3.71 o 
   0   6   7      226.38      240.82      3.92 o 
   1   6   7       66.37       68.92      2.56 o 
   2   6   7        0.03        1.50      2.42 o 
   3   6   7      758.98      724.78      7.48 o 
   4   6   7       27.19       33.95      2.77 o 
   5   6   7      190.60      180.96      4.49 o 
   6   6   7     3973.13     4033.60     27.88 o 
   7   6   7       85.00       73.37      3.09 o 
   8   6   7      937.40      921.73      8.47 o 
   9   6   7       22.35       17.87      2.99 o 
  10   6   7        3.42       -0.06      3.21 o 
  11   6   7      111.55       84.66      3.44 o 
  12   6   7        9.38       11.47      2.70 o 
  13   6   7        0.48       -2.81      2.81 o 
  14   6   7       49.89       36.90      3.08 o 
  15   6   7      454.35      412.09      6.05 o 
  16   6   7       76.68       73.03      3.74 o 
  17   6   7       44.91       53.96      4.18 o 
  18   6   7      308.76      281.40      8.54 o 
  19   6   7       14.21       12.79      4.85 o 
  20   6   7        8.63       -0.12      5.38 o 
  21   6   7        4.57        4.21      7.83 o 
  22   6   7        8.66        8.12      7.98 o 
 -22   7   7       15.28       10.07     10.48 o 
 -21   7   7      299.16      307.03     13.19 o 
 -20   7   7       14.46       12.32      4.95 o 
 -19   7   7        4.00        1.19      4.52 o 
 -18   7   7        3.53       -4.20      4.20 o 
 -17   7   7       30.97       35.43      4.69 o 
 -16   7   7      382.77      395.84      7.96 o 
 -15   7   7        4.99        6.13      5.95 o 
 -14   7   7      147.25      156.66      7.68 o 
 -13   7   7      302.83      282.33     11.66 o 
 -12   7   7      349.75      346.29      7.43 o 
 -11   7   7      313.18      316.22      6.88 o 
 -10   7   7        0.60       -3.94      3.94 o 
  -9   7   7        2.43        0.41      2.63 o 
  -8   7   7      376.27      365.31      6.04 o 
  -7   7   7       36.78       31.90      2.95 o 
  -6   7   7       18.41       12.28      2.88 o 
  -5   7   7       14.82        5.08      2.85 o 
  -4   7   7      177.31      166.42      4.24 o 
  -3   7   7      755.87      735.90      7.87 o 
  -2   7   7      403.42      392.23      5.58 o 
  -1   7   7      600.74      583.83      6.53 o 
   0   7   7       11.87       12.92      2.88 o 
   1   7   7      429.38      399.95      5.35 o 
   2   7   7       39.04       36.75      2.90 o 
   3   7   7       18.44       14.76      2.78 o 
   4   7   7      791.29      763.40     10.55 o 
   5   7   7       82.48       67.17      3.57 o 
   6   7   7       27.35       28.36      3.01 o 
   7   7   7      142.16      136.96      3.65 o 
   8   7   7       29.59       25.88      3.47 o 
   9   7   7       15.17        5.62      3.35 o 
  10   7   7      615.25      636.40      8.57 o 
  11   7   7       70.86       62.09      4.81 o 
  12   7   7       51.71       56.02      4.29 o 
  13   7   7        4.13        5.40      4.04 o 
  14   7   7       15.27       16.64      4.22 o 
  15   7   7       89.74       83.37      4.55 o 
  16   7   7      103.53      114.54      4.06 o 
  17   7   7        8.20        9.31      3.76 o 
  18   7   7      173.63      170.52      5.75 o 
  19   7   7      153.87      177.89      6.42 o 
  20   7   7      177.08      179.78      7.40 o 
 -20   8   7       17.21       19.27      6.54 o 
 -19   8   7      140.34      134.36      6.53 o 
 -18   8   7      127.36      131.56      7.55 o 
 -17   8   7       61.81       61.49      5.25 o 
 -16   8   7        8.04       11.33      5.10 o 
 -15   8   7      116.58      127.17      6.13 o 
 -14   8   7      190.91      184.56      6.87 o 
 -13   8   7      185.34      166.53      7.36 o 
 -12   8   7      289.98      299.20     10.26 o 
 -11   8   7        3.75        2.21      3.80 o 
 -10   8   7       16.13       18.34      3.91 o 
  -9   8   7       23.48       19.31      3.80 o 
  -8   8   7       23.95       14.92      3.72 o 
  -7   8   7       87.79       96.82      3.75 o 
  -6   8   7      430.28      395.10      7.88 o 
  -5   8   7        9.13       11.69      3.27 o 
  -4   8   7       30.50       39.92      3.39 o 
  -3   8   7        4.40       10.83      3.23 o 
  -2   8   7        2.32        3.48      3.20 o 
  -1   8   7       46.11       43.37      3.48 o 
   0   8   7      269.09      269.77      5.63 o 
   1   8   7        5.29        2.88      3.25 o 
   2   8   7      155.88      160.64      4.20 o 
   3   8   7      377.52      389.88      5.99 o 
   4   8   7      809.56      862.06      9.71 o 
   5   8   7       31.62       30.52      3.64 o 
   6   8   7       92.10       83.51      3.70 o 
   7   8   7        3.18       -1.57      3.79 o 
   8   8   7      324.05      343.77      7.06 o 
   9   8   7       17.24       20.26      4.48 o 
  10   8   7       25.30       20.18      4.52 o 
  11   8   7       12.42       13.23      4.56 o 
  12   8   7        2.50        1.16      4.62 o 
  13   8   7      185.13      201.67      6.34 o 
  14   8   7       70.36       74.69      9.95 o 
  15   8   7      150.19      133.33      8.67 o 
  16   8   7      192.91      188.44     15.47 o 
  17   8   7        7.23       26.98     12.11 o 
 -17   9   7       29.24       29.28      7.15 o 
 -16   9   7       98.30       95.65     11.07 o 
 -15   9   7       10.13        9.16      5.64 o 
 -14   9   7        0.34        2.84      4.73 o 
 -13   9   7       40.99       50.40      5.01 o 
 -12   9   7        0.18       -4.56      5.07 o 
 -11   9   7        3.29        7.54      4.19 o 
 -10   9   7       35.94       33.09      4.88 o 
  -9   9   7      422.35      420.56      7.56 o 
  -8   9   7       49.82       53.50      4.39 o 
  -7   9   7      234.06      267.01      6.62 o 
  -6   9   7        2.93        3.71      3.95 o 
  -5   9   7      539.43      537.37      8.14 o 
  -4   9   7       25.59       22.01      3.64 o 
  -3   9   7       50.95       46.48      4.63 o 
  -2   9   7      108.16      104.23      4.14 o 
  -1   9   7      110.56      114.74      4.20 o 
   0   9   7      130.51      127.64      4.33 o 
   1   9   7       59.60       51.42      3.76 o 
   2   9   7        3.03        2.54      3.40 o 
   3   9   7       14.47       14.55      4.93 o 
   4   9   7       91.82       83.85      4.32 o 
   5   9   7        8.63        8.02      4.46 o 
   6   9   7      243.97      253.67      6.94 o 
   7   9   7       41.06       44.62      4.92 o 
   8   9   7        5.55        6.08      5.14 o 
   9   9   7        0.84        3.26      5.27 o 
  10   9   7        3.16       -1.88      5.80 o 
  11   9   7       28.83       12.51      6.20 o 
  12   9   7        3.72        3.45      6.08 o 
  13   9   7       11.90       14.47      7.47 o 
  14   9   7      193.19      210.90     18.72 o 
  15   9   7        0.77       34.14     14.87 o 
 -13  10   7       28.06       16.65      8.42 o 
 -12  10   7       17.37       12.18      5.30 o 
 -11  10   7       29.06       20.51      5.39 o 
 -10  10   7       11.12       18.72      4.87 o 
  -9  10   7       20.98       18.64      4.49 o 
  -8  10   7        1.73       -1.59      4.29 o 
  -7  10   7       61.67       64.13      6.34 o 
  -6  10   7       53.59       58.36      4.67 o 
  -5  10   7        0.28        1.18      4.13 o 
  -4  10   7       23.21       14.42      4.09 o 
  -3  10   7       43.62       54.89      6.03 o 
  -2  10   7      133.44      124.25      4.84 o 
  -1  10   7       54.36       54.05      3.83 o 
   0  10   7      268.38      273.50      5.65 o 
   1  10   7        0.08       -3.13      3.13 o 
   2  10   7      686.74      729.84     13.04 o 
   3  10   7       13.05       26.73      5.62 o 
   4  10   7      127.45      137.98      6.00 o 
   5  10   7        9.24        4.55      5.24 o 
   6  10   7       10.07       12.37      6.91 o 
   7  10   7       70.49       78.46      6.79 o 
   8  10   7       29.62       25.80      6.73 o 
   9  10   7       55.44       41.33      7.79 o 
  10  10   7        1.75        5.05      7.49 o 
  11  10   7       11.09       35.24     15.97 o 
  -5  11   7      110.71       95.52     13.77 o 
  -4  11   7        1.36        4.96      6.06 o 
  -3  11   7       74.26       71.71      6.65 o 
  -2  11   7       19.76       11.09      7.51 o 
  -1  11   7      199.86      200.10     10.01 o 
   0  11   7       20.63       21.79      7.90 o 
   1  11   7       17.47       18.16      9.34 o 
   2  11   7       20.58       17.16      7.79 o 
   3  11   7       99.88      104.02     15.56 o 
 -28   0   8        0.01       -3.63     22.30 o 
 -26   0   8       89.65       99.31      8.18 o 
 -24   0   8       16.31        5.44      6.42 o 
 -22   0   8      153.30      154.50     11.56 o 
 -20   0   8       41.38       48.24      7.22 o 
 -18   0   8        5.86        8.84      4.29 o 
 -16   0   8     2088.25     1935.26     20.97 o 
 -14   0   8      152.75      143.79      4.58 o 
 -12   0   8     1397.56     1314.02     11.87 o 
 -10   0   8      910.02      936.44      8.79 o 
  -8   0   8       63.38       70.48      2.14 o 
  -6   0   8      947.04      879.90      9.84 o 
  -4   0   8    15854.98    16629.88    134.59 o 
  -2   0   8      392.99      346.31      4.48 o 
   0   0   8       49.65       59.04      2.56 o 
   2   0   8     8089.98     8392.44     61.37 o 
   4   0   8    10329.12    11011.97    102.57 o 
   6   0   8     6385.47     7397.93     58.26 o 
   8   0   8     5636.13     5924.96     47.11 o 
  10   0   8     4045.28     3949.72     35.55 o 
  12   0   8       17.71        8.08      2.48 o 
  14   0   8     6951.00     6491.10    144.27 o 
  16   0   8      149.80      161.05      9.14 o 
  18   0   8      648.11      547.13     14.78 o 
  20   0   8      398.93      404.43     13.79 o 
  22   0   8      368.47      395.95     14.00 o 
  24   0   8       55.44       51.22      8.93 o 
 -28   1   8        4.20        8.17      5.48 o 
 -27   1   8       11.37       10.78      4.74 o 
 -26   1   8        1.06       -4.46      4.46 o 
 -25   1   8        1.85        4.54      4.50 o 
 -24   1   8      120.38      133.81      5.84 o 
 -23   1   8       60.12       46.43      6.01 o 
 -22   1   8      191.11      202.24      6.72 o 
 -21   1   8      380.79      379.86      7.27 o 
 -20   1   8      512.30      508.85      8.00 o 
 -19   1   8     2283.83     2218.14     21.79 o 
 -18   1   8        1.20        0.94      2.78 o 
 -17   1   8     1166.44     1135.13     10.51 o 
 -16   1   8       22.40       16.53      2.41 o 
 -15   1   8        3.81        2.07      2.19 o 
 -14   1   8     2015.60     2141.70     15.12 o 
 -13   1   8       52.37       44.51      1.78 o 
 -12   1   8        3.09        0.90      1.36 o 
 -11   1   8      202.42      204.53      2.98 o 
 -10   1   8     1166.82     1196.37      8.84 o 
  -9   1   8     1228.74     1451.14      9.68 o 
  -8   1   8      108.58      155.64      3.43 o 
  -7   1   8        4.53        0.72      1.03 o 
  -6   1   8      199.50      183.79      3.00 o 
  -5   1   8       53.29       49.72      1.70 o 
  -4   1   8     4480.59     4639.05     30.77 o 
  -3   1   8       27.78       14.78      1.47 o 
  -2   1   8     4296.72     4629.18     27.77 o 
  -1   1   8      817.04      777.14      5.09 o 
   0   1   8      102.73      117.80      2.25 o 
   1   1   8     1443.99     1482.61      8.84 o 
   2   1   8        4.23        6.10      1.23 o 
   3   1   8       82.87       87.03      2.17 o 
   4   1   8      350.98      331.66      3.59 o 
   5   1   8      274.93      289.42      3.08 o 
   6   1   8      538.26      499.17      4.01 o 
   7   1   8      223.76      245.79      3.43 o 
   8   1   8       22.91       22.14      1.61 o 
   9   1   8      191.62      201.81      2.99 o 
  10   1   8     3681.99     3677.52     21.34 o 
  11   1   8      568.50      547.44      5.07 o 
  12   1   8      145.18      156.15      3.34 o 
  13   1   8       22.72       17.02      2.69 o 
  14   1   8       36.68       38.35      4.93 o 
  15   1   8      208.08      166.44      6.30 o 
  16   1   8      724.62      684.35     11.35 o 
  17   1   8      260.50      268.22      7.87 o 
  18   1   8      155.36      146.99      6.74 o 
  19   1   8      325.58      325.10      9.15 o 
  20   1   8      282.44      311.24     10.89 o 
  21   1   8      112.20      107.19      6.88 o 
  22   1   8       27.84       26.01      6.04 o 
  23   1   8       41.13       50.23      6.46 o 
  24   1   8        4.39        7.24      6.18 o 
  25   1   8       18.69       34.12      6.84 o 
  26   1   8       27.78       41.85     14.87 o 
 -28   2   8       24.94       19.27     12.11 o 
 -27   2   8       93.80      102.64      6.18 o 
 -26   2   8       22.55       24.08      4.60 o 
 -25   2   8      170.59      161.48      5.79 o 
 -24   2   8       91.08       72.60      4.81 o 
 -23   2   8      508.62      520.06      8.72 o 
 -22   2   8       90.67      103.26      4.44 o 
 -21   2   8      149.18      144.28      4.72 o 
 -20   2   8       22.53       27.92      3.52 o 
 -19   2   8      406.51      381.35      5.96 o 
 -18   2   8        8.81        5.63      2.88 o 
 -17   2   8      832.87      801.06      8.45 o 
 -16   2   8       57.23       75.78      2.71 o 
 -15   2   8     2043.11     1901.80     13.29 o 
 -14   2   8     3239.89     3281.03     19.61 o 
 -13   2   8      723.90      611.63      5.15 o 
 -12   2   8      481.72      526.55      4.37 o 
 -11   2   8      360.13      368.73      4.37 o 
 -10   2   8      916.12      898.82      6.37 o 
  -9   2   8      830.21      890.93     10.75 o 
  -8   2   8     4096.07     3912.30     29.97 o 
  -7   2   8      918.27      921.59      9.98 o 
  -6   2   8      758.36      820.34      8.50 o 
  -5   2   8     1453.89     1507.16     12.56 o 
  -4   2   8        0.02       -1.96      1.96 o 
  -3   2   8     3341.17     3400.96     51.04 o 
  -2   2   8     1998.49     2151.65     15.83 o 
  -1   2   8     1984.56     2000.85     11.41 o 
   0   2   8     1785.88     1785.83      9.53 o 
   1   2   8      357.67      408.44      3.75 o 
   2   2   8     2880.84     2856.27     19.31 o 
   3   2   8     1308.18     1380.12      9.33 o 
   4   2   8      978.99     1111.47      7.01 o 
   5   2   8      630.40      753.58      7.33 o 
   6   2   8      148.65      141.24      2.24 o 
   7   2   8      284.38      331.46      3.89 o 
   8   2   8      266.45      267.20      4.63 o 
   9   2   8        8.51        3.93      1.80 o 
  10   2   8     1444.76     1490.76     10.11 o 
  11   2   8      236.10      210.86      5.00 o 
  12   2   8     1809.86     1843.97     14.55 o 
  13   2   8       83.49       72.62      3.33 o 
  14   2   8      705.39      652.07      7.69 o 
  15   2   8       76.06      102.17      5.77 o 
  16   2   8      701.20      605.08     10.65 o 
  17   2   8      296.48      314.33      8.51 o 
  18   2   8       11.92       20.12      5.36 o 
  19   2   8      202.79      169.02      7.00 o 
  20   2   8       88.82       82.05      7.39 o 
  21   2   8      192.27      195.01      8.90 o 
  22   2   8       12.52       15.85      6.05 o 
  23   2   8      346.63      390.73     10.32 o 
  24   2   8       20.35       12.95      6.46 o 
  25   2   8       23.18       30.46      9.71 o 
 -27   3   8      116.99      123.02      9.39 o 
 -26   3   8        1.66       -0.38      6.15 o 
 -25   3   8      132.22      149.94      7.77 o 
 -24   3   8        0.78        7.32      4.02 o 
 -23   3   8       24.74       28.28      3.96 o 
 -22   3   8        4.22        4.15      4.80 o 
 -21   3   8      279.01      293.16      5.78 o 
 -20   3   8      175.88      171.21      5.30 o 
 -19   3   8       52.25       60.26      3.49 o 
 -18   3   8      522.35      524.59      8.39 o 
 -17   3   8      126.95      131.41      3.86 o 
 -16   3   8      124.81      145.82      3.42 o 
 -15   3   8      155.89      136.71      3.29 o 
 -14   3   8      801.54      856.14      8.48 o 
 -13   3   8      292.20      327.59      4.28 o 
 -12   3   8       20.65       11.77      1.70 o 
 -11   3   8       78.96       98.43      2.69 o 
 -10   3   8       37.50       43.43      2.30 o 
  -9   3   8        8.63       10.67      1.97 o 
  -8   3   8       31.65       25.79      1.90 o 
  -7   3   8       85.66       71.75      2.58 o 
  -6   3   8        0.17        2.24      2.07 o 
  -5   3   8      136.19      166.54      4.28 o 
  -4   3   8      290.37      333.03      5.98 o 
  -3   3   8      530.19      493.12      7.34 o 
  -2   3   8      733.84      714.13      6.12 o 
  -1   3   8     1622.48     1614.47      9.08 o 
   0   3   8      204.66      180.55      2.44 o 
   1   3   8       26.64       25.08      1.52 o 
   2   3   8        0.00       -0.04      1.41 o 
   3   3   8        2.85       11.33      1.51 o 
   4   3   8      302.92      286.76      3.48 o 
   5   3   8       23.61       26.47      1.76 o 
   6   3   8      101.86       96.57      2.23 o 
   7   3   8      110.52       97.90      2.11 o 
   8   3   8      349.47      371.62      5.89 o 
   9   3   8      191.28      204.28      5.19 o 
  10   3   8       87.49       93.84      2.61 o 
  11   3   8      694.67      668.93      6.96 o 
  12   3   8      179.69      176.15      5.20 o 
  13   3   8      268.70      254.00      6.30 o 
  14   3   8      494.61      445.40      7.12 o 
  15   3   8        9.32        2.22      3.69 o 
  16   3   8        0.05       -4.82      4.94 o 
  17   3   8      145.26      131.21      6.39 o 
  18   3   8       77.54       79.17      6.08 o 
  19   3   8       27.44       22.72      5.53 o 
  20   3   8       15.05       13.72      6.20 o 
  21   3   8      207.06      199.62      7.98 o 
  22   3   8      203.86      184.62      8.82 o 
  23   3   8       20.97       20.31      6.36 o 
  24   3   8       93.41       77.91     10.17 o 
  25   3   8       12.09       14.32     13.77 o 
 -26   4   8       85.29       95.75     13.77 o 
 -25   4   8       33.78       53.20      6.79 o 
 -24   4   8       60.18       69.88      6.04 o 
 -23   4   8      342.59      370.52      9.45 o 
 -22   4   8      100.80       92.56      5.90 o 
 -21   4   8        0.26       -4.49      4.59 o 
 -20   4   8      298.76      292.27      6.32 o 
 -19   4   8      330.59      333.82      9.69 o 
 -18   4   8        4.05        6.32      2.95 o 
 -17   4   8       16.52       19.81      2.80 o 
 -16   4   8      472.78      445.18      6.87 o 
 -15   4   8      156.78      138.32      3.36 o 
 -14   4   8      905.87      913.01      8.85 o 
 -13   4   8      315.36      242.99      5.28 o 
 -12   4   8      109.08      145.02      3.50 o 
 -11   4   8      258.85      235.42      3.92 o 
 -10   4   8      391.56      337.58      4.26 o 
  -9   4   8        1.31        1.00      1.54 o 
  -8   4   8      102.89       82.28      2.84 o 
  -7   4   8      272.97      285.88      4.86 o 
  -6   4   8      379.64      451.89      5.20 o 
  -5   4   8        2.66        4.25      1.95 o 
  -4   4   8     1878.59     2048.79     17.37 o 
  -3   4   8       91.40       60.66      1.83 o 
  -2   4   8       66.90       75.37      1.67 o 
  -1   4   8     1172.99     1190.65      7.98 o 
   0   4   8      818.17      837.67      6.08 o 
   1   4   8      575.51      617.59      5.00 o 
   2   4   8     1107.58     1195.31      7.78 o 
   3   4   8      559.66      643.77      5.02 o 
   4   4   8        8.66        5.24      1.84 o 
   5   4   8      512.67      534.92      5.40 o 
   6   4   8      115.16      146.16      3.33 o 
   7   4   8      207.45      177.07      3.53 o 
   8   4   8      118.70      118.73      3.79 o 
   9   4   8      301.54      286.00      5.01 o 
  10   4   8       22.58       26.17      2.23 o 
  11   4   8        1.21        1.44      2.24 o 
  12   4   8     1153.47     1131.85     17.73 o 
  13   4   8      277.74      212.32      4.70 o 
  14   4   8     1079.14      964.69      9.14 o 
  15   4   8        2.10       -3.39      3.39 o 
  16   4   8        7.45        6.28      3.64 o 
  17   4   8      169.49      168.61      7.02 o 
  18   4   8      719.18      741.44     12.72 o 
  19   4   8        8.35        8.08      5.60 o 
  20   4   8       18.13       27.36      6.47 o 
  21   4   8      288.47      313.60     11.13 o 
  22   4   8       30.12       29.51      6.66 o 
  23   4   8      286.93      306.16     20.82 o 
  24   4   8       91.87      119.49     16.52 o 
 -25   5   8       16.06        9.06      6.70 o 
 -24   5   8      276.86      304.20     10.00 o 
 -23   5   8      594.49      604.43     10.47 o 
 -22   5   8        0.38        0.65      4.91 o 
 -21   5   8        7.13       -1.61      4.48 o 
 -20   5   8        8.46       11.66      4.75 o 
 -19   5   8       77.72       80.23      4.94 o 
 -18   5   8       35.53       37.92      4.39 o 
 -17   5   8      129.93      136.17      5.48 o 
 -16   5   8       34.52       27.64      3.79 o 
 -15   5   8        0.08        1.14      3.35 o 
 -14   5   8      792.98      710.01      8.16 o 
 -13   5   8       54.17       64.27      2.99 o 
 -12   5   8        2.15       -1.35      2.53 o 
 -11   5   8      205.87      165.39      4.79 o 
 -10   5   8       15.00       13.99      2.49 o 
  -9   5   8      107.52      100.10      4.20 o 
  -8   5   8     1141.48     1093.05      8.49 o 
  -7   5   8       51.11       56.11      2.17 o 
  -6   5   8      166.34      177.59      3.32 o 
  -5   5   8      867.24      916.87      7.72 o 
  -4   5   8     1235.09     1352.55     10.46 o 
  -3   5   8       64.50       66.00      1.85 o 
  -2   5   8      183.29      204.06      3.31 o 
  -1   5   8       66.32       60.78      2.38 o 
   0   5   8      217.87      211.85      3.41 o 
   1   5   8      992.55      966.07      7.41 o 
   2   5   8       42.93       43.18      2.17 o 
   3   5   8       89.94       79.18      2.47 o 
   4   5   8     1030.18      974.65      7.69 o 
   5   5   8        0.19        2.77      2.51 o 
   6   5   8      118.74      144.05      3.62 o 
   7   5   8      963.42      962.62      8.81 o 
   8   5   8      187.88      157.29      3.97 o 
   9   5   8      960.35      915.18      8.65 o 
  10   5   8      107.25      106.20      3.37 o 
  11   5   8      566.27      572.72      7.18 o 
  12   5   8      321.39      302.50      5.91 o 
  13   5   8       76.86       61.11      3.25 o 
  14   5   8       15.42       15.55      3.26 o 
  15   5   8        0.07       -3.37      3.37 o 
  16   5   8        2.78        2.40      3.62 o 
  17   5   8        0.25        1.38      3.82 o 
  18   5   8        3.44        7.88      3.99 o 
  19   5   8      114.47      105.40      8.34 o 
  20   5   8      114.07      113.51      5.87 o 
  21   5   8       19.10       28.31      5.39 o 
  22   5   8       88.12       98.43      6.91 o 
  23   5   8      140.96      133.31     13.49 o 
 -24   6   8       61.82       76.54     14.32 o 
 -23   6   8        4.13        7.61      5.68 o 
 -22   6   8       20.27       22.65      5.15 o 
 -21   6   8        0.08       -3.20      4.77 o 
 -20   6   8       34.17       31.34      4.98 o 
 -19   6   8        0.45        0.29      4.54 o 
 -18   6   8        7.78        3.89      4.11 o 
 -17   6   8       31.40       37.36      4.34 o 
 -16   6   8        1.30        0.63      3.81 o 
 -15   6   8        3.72        1.34      3.81 o 
 -14   6   8      213.32      221.37      5.89 o 
 -13   6   8        1.39       -3.40      3.40 o 
 -12   6   8      499.74      479.57      6.85 o 
 -11   6   8      712.25      728.72      8.38 o 
 -10   6   8      673.22      592.63      7.48 o 
  -9   6   8      150.76      142.48      4.22 o 
  -8   6   8       50.49       53.92      2.74 o 
  -7   6   8      234.78      246.50      5.81 o 
  -6   6   8      240.07      276.26      4.90 o 
  -5   6   8       22.35       30.74      2.76 o 
  -4   6   8       47.44       38.37      2.72 o 
  -3   6   8      390.08      405.84      8.46 o 
  -2   6   8      443.41      427.44      5.55 o 
  -1   6   8        2.50       -0.54      2.29 o 
   0   6   8      289.19      281.74      4.25 o 
   1   6   8       34.68       47.05      3.07 o 
   2   6   8        0.69       -2.20      2.33 o 
   3   6   8     1015.86     1029.37      8.91 o 
   4   6   8      263.86      253.76      4.70 o 
   5   6   8      804.73      766.33      7.77 o 
   6   6   8        1.67        5.12      2.78 o 
   7   6   8      585.23      607.33      7.36 o 
   8   6   8       18.43       12.18      2.93 o 
   9   6   8        9.19       13.63      2.92 o 
  10   6   8       80.65       97.32      4.02 o 
  11   6   8      142.22      124.51      4.84 o 
  12   6   8      132.53      113.91      4.80 o 
  13   6   8      478.20      437.18      9.96 o 
  14   6   8       16.18       18.97      3.06 o 
  15   6   8       27.42       28.48      3.53 o 
  16   6   8       15.50        8.35      3.59 o 
  17   6   8       10.12       11.78      3.81 o 
  18   6   8        4.93        3.95      3.98 o 
  19   6   8       27.58       25.41      4.27 o 
  20   6   8      144.90      154.12      5.69 o 
  21   6   8      285.86      309.62     14.04 o 
 -22   7   8      214.08      241.13      9.78 o 
 -21   7   8       28.72       33.06      7.31 o 
 -20   7   8       21.60       28.29      8.29 o 
 -19   7   8       23.70       29.51      5.21 o 
 -18   7   8       40.33       42.69      4.69 o 
 -17   7   8       20.07       12.15      4.34 o 
 -16   7   8        0.58        5.02      4.26 o 
 -15   7   8       22.22       30.22      4.37 o 
 -14   7   8       22.83       24.73      4.18 o 
 -13   7   8        2.24       -4.02      4.51 o 
 -12   7   8      126.91      108.14      5.63 o 
 -11   7   8        4.34        8.57      3.79 o 
 -10   7   8        5.64        1.69      3.92 o 
  -9   7   8       30.11       28.23      3.51 o 
  -8   7   8      175.98      166.65      4.65 o 
  -7   7   8        1.27        2.78      3.29 o 
  -6   7   8       37.21       35.31      3.99 o 
  -5   7   8       64.69       60.74      4.48 o 
  -4   7   8       84.95       99.08      3.58 o 
  -3   7   8      378.85      369.64      5.73 o 
  -2   7   8      658.51      653.24     10.03 o 
  -1   7   8      318.80      310.48      6.15 o 
   0   7   8       45.72       43.77      3.82 o 
   1   7   8      274.55      280.35      5.33 o 
   2   7   8      134.36      139.18      3.89 o 
   3   7   8     1010.45     1049.06      9.82 o 
   4   7   8       13.17        8.98      2.95 o 
   5   7   8       20.97       24.81      3.14 o 
   6   7   8        5.18        8.11      2.93 o 
   7   7   8      743.93      736.73      7.62 o 
   8   7   8       75.73       89.46      3.51 o 
   9   7   8       66.92       67.34      3.92 o 
  10   7   8        2.09        2.59      4.25 o 
  11   7   8       29.99       30.98      4.58 o 
  12   7   8       13.74       13.53      4.47 o 
  13   7   8        9.66       10.76      4.50 o 
  14   7   8        5.88        5.63      4.86 o 
  15   7   8      312.80      335.02      8.90 o 
  16   7   8      267.32      271.90      8.53 o 
  17   7   8       65.46       57.67      6.79 o 
  18   7   8      513.92      500.43     22.18 o 
  19   7   8        6.49       13.54      5.54 o 
  20   7   8       96.41       78.71      7.39 o 
 -19   8   8       14.84        4.38      6.28 o 
 -18   8   8        2.92        6.73      4.81 o 
 -17   8   8       15.31       10.85      4.77 o 
 -16   8   8       36.18       40.89      4.96 o 
 -15   8   8       39.20       41.36      6.34 o 
 -14   8   8        1.00       -6.73      6.73 o 
 -13   8   8      122.46      107.99      5.71 o 
 -12   8   8      159.48      155.72      6.49 o 
 -11   8   8       70.41       53.43      4.95 o 
 -10   8   8       60.34       70.33      4.24 o 
  -9   8   8      205.26      201.67      7.52 o 
  -8   8   8        6.10        4.88      3.61 o 
  -7   8   8        1.80        2.30      3.65 o 
  -6   8   8       61.45       45.55      4.04 o 
  -5   8   8       16.02       10.91      3.03 o 
  -4   8   8      194.75      186.69      4.54 o 
  -3   8   8      232.85      228.25      5.21 o 
  -2   8   8      174.83      185.03      4.78 o 
  -1   8   8      120.20      123.85      4.55 o 
   0   8   8        3.96       -0.83      3.74 o 
   1   8   8       67.32       58.34      4.32 o 
   2   8   8      248.09      281.45      6.07 o 
   3   8   8      293.94      294.03      6.15 o 
   4   8   8      123.77      119.55      5.71 o 
   5   8   8      825.55      875.35      9.82 o 
   6   8   8        1.06        1.24      3.53 o 
   7   8   8       11.08        7.31      3.57 o 
   8   8   8       35.29       36.37      4.52 o 
   9   8   8        5.90        0.98      4.92 o 
  10   8   8       26.61       29.38      5.22 o 
  11   8   8       70.28       65.57      5.62 o 
  12   8   8       20.93       14.86      5.40 o 
  13   8   8      337.92      353.57     15.86 o 
  14   8   8       52.18       59.20      6.74 o 
  15   8   8        2.88        0.68      7.07 o 
  16   8   8        0.92       -0.57      7.49 o 
 -16   9   8       52.08       57.42      7.21 o 
 -15   9   8       38.14       43.88      5.76 o 
 -14   9   8       21.67       21.74      5.51 o 
 -13   9   8       27.18       29.26      5.61 o 
 -12   9   8      235.40      230.15      6.85 o 
 -11   9   8        3.46        1.31      4.31 o 
 -10   9   8       13.56        7.03      4.38 o 
  -9   9   8        7.32        5.67      4.40 o 
  -8   9   8       12.50       11.63      4.06 o 
  -7   9   8       14.47        9.85      4.08 o 
  -6   9   8       94.17       94.61      4.64 o 
  -5   9   8        7.05        7.42      3.94 o 
  -4   9   8       12.79       11.37      3.98 o 
  -3   9   8      230.04      236.72      6.19 o 
  -2   9   8       54.13       55.14      4.30 o 
  -1   9   8      153.75      139.33      5.13 o 
   0   9   8        5.63       -3.55      3.96 o 
   1   9   8      475.82      497.28      7.46 o 
   2   9   8        2.61        4.41      3.75 o 
   3   9   8        0.32        3.69      3.63 o 
   4   9   8      121.30      126.63      5.01 o 
   5   9   8       22.93       21.06      3.66 o 
   6   9   8        5.17        8.85      4.60 o 
   7   9   8        5.42       10.39      5.13 o 
   8   9   8       73.30       73.78      5.74 o 
   9   9   8        3.42        6.16      5.27 o 
  10   9   8        0.31       -5.37      5.37 o 
  11   9   8       46.15       57.35      9.16 o 
  12   9   8       27.49       24.31      6.27 o 
  13   9   8        0.19       -4.39      7.27 o 
  14   9   8        5.20       14.32     14.87 o 
 -12  10   8       17.59       -1.54      5.63 o 
 -11  10   8       15.87        9.74      6.04 o 
 -10  10   8       93.89       92.68      5.96 o 
  -9  10   8        8.45        2.88      4.68 o 
  -8  10   8       17.74       16.26      4.70 o 
  -7  10   8      114.15      110.36      5.54 o 
  -6  10   8       60.99       60.69      4.96 o 
  -5  10   8        0.77        2.75      4.44 o 
  -4  10   8       22.89       20.25      4.57 o 
  -3  10   8       37.68       30.40      4.51 o 
  -2  10   8       15.61       15.98      4.72 o 
  -1  10   8        3.16        3.32      4.36 o 
   0  10   8        6.24        4.37      4.18 o 
   1  10   8       23.02       29.13      3.94 o 
   2  10   8      492.01      521.69      7.58 o 
   3  10   8       10.03       15.88      4.86 o 
   4  10   8      291.02      306.29      8.09 o 
   5  10   8       20.33       22.79      5.02 o 
   6  10   8      102.70      112.03      7.17 o 
   7  10   8       26.46       30.70      6.36 o 
   8  10   8       21.57       23.13      7.54 o 
   9  10   8       46.52       51.64      8.19 o 
  10  10   8      161.53      168.88     12.15 o 
  -3  11   8        5.38      -11.01     14.87 o 
  -2  11   8        2.90        5.71      6.59 o 
  -1  11   8       22.82       22.99      6.93 o 
   0  11   8       78.75       78.61      8.92 o 
 -27   0   9       67.12       67.21      7.98 o 
 -25   0   9      195.99      175.36     14.59 o 
 -23   0   9       92.30       95.14      9.36 o 
 -21   0   9       69.63       79.40      7.16 o 
 -19   0   9       93.04       63.57      5.15 o 
 -17   0   9     1033.49      944.15     11.96 o 
 -15   0   9     1380.47     1261.72     13.00 o 
 -13   0   9     2151.27     2126.24     19.99 o 
 -11   0   9      255.42      292.84      5.17 o 
  -9   0   9      118.25      134.85      5.89 o 
  -7   0   9     2439.89     2482.57     22.55 o 
  -5   0   9     3798.40     3967.08     32.56 o 
  -3   0   9        7.88       15.03      2.40 o 
  -1   0   9     8768.77     8939.49     79.17 o 
   1   0   9     2315.37     2409.11     22.41 o 
   3   0   9       45.38       70.93      2.96 o 
   5   0   9     4026.97     4487.88     36.14 o 
   7   0   9     2358.43     2365.77     18.30 o 
   9   0   9       66.31       80.89      2.74 o 
  11   0   9      495.25      585.83      8.70 o 
  13   0   9     3393.04     3139.98     48.09 o 
  15   0   9     2652.10     2410.80     96.37 o 
  17   0   9       10.63       12.44      7.13 o 
  19   0   9       92.70       77.69      9.36 o 
  21   0   9      356.02      331.05     13.82 o 
  23   0   9      401.14      381.61     14.60 o 
  25   0   9       32.01       20.37     14.32 o 
 -28   1   9        8.71        1.73      5.29 o 
 -27   1   9       99.14       94.28      5.71 o 
 -26   1   9       33.33       33.88      4.74 o 
 -25   1   9       11.55        4.51      4.27 o 
 -24   1   9       24.23       16.50      5.84 o 
 -23   1   9      107.82       92.41      5.20 o 
 -22   1   9      246.25      220.97      6.80 o 
 -21   1   9       75.13       77.67      5.33 o 
 -20   1   9       20.90       19.60      3.55 o 
 -19   1   9       88.56       84.25      4.11 o 
 -18   1   9      260.42      240.97      5.17 o 
 -17   1   9      154.69      170.45      4.66 o 
 -16   1   9        1.16        2.30      2.49 o 
 -15   1   9     1441.32     1323.53     10.72 o 
 -14   1   9      130.06      133.64      3.09 o 
 -13   1   9      617.06      698.87      5.53 o 
 -12   1   9        9.73       15.97      1.59 o 
 -11   1   9     1367.02     1301.26      9.08 o 
 -10   1   9       24.61       32.30      1.50 o 
  -9   1   9      111.63      121.46      1.96 o 
  -8   1   9       22.20       21.76      1.31 o 
  -7   1   9     1097.48     1197.66      8.90 o 
  -6   1   9      142.81      154.79      2.97 o 
  -5   1   9     1071.92     1059.28      9.01 o 
  -4   1   9     2279.50     2239.97     14.66 o 
  -3   1   9       71.64       40.07      1.43 o 
  -2   1   9      466.34      491.81      3.59 o 
  -1   1   9     3191.41     3319.02     19.27 o 
   0   1   9       70.97      109.20      2.04 o 
   1   1   9      462.39      467.10      3.65 o 
   2   1   9      650.46      693.99      5.53 o 
   3   1   9     2878.24     3031.15     16.93 o 
   4   1   9     1176.08     1231.20     12.28 o 
   5   1   9      728.60      863.10      5.92 o 
   6   1   9     1070.98     1125.01      7.39 o 
   7   1   9      138.46      131.22      2.54 o 
   8   1   9      206.94      222.77      3.35 o 
   9   1   9      872.47      883.16      9.93 o 
  10   1   9     1438.10     1281.10      8.48 o 
  11   1   9       37.84       35.94      2.98 o 
  12   1   9      443.98      438.01      5.75 o 
  13   1   9      813.57      789.99      8.45 o 
  14   1   9      445.67      432.48      6.30 o 
  15   1   9      686.01      644.00     10.94 o 
  16   1   9       33.12       18.04      6.91 o 
  17   1   9      360.17      290.00      8.45 o 
  18   1   9        1.40       -4.92      4.92 o 
  19   1   9      166.44      156.65      6.81 o 
  20   1   9        2.36       -4.66      6.84 o 
  21   1   9       19.51       17.29      5.87 o 
  22   1   9       14.94        9.54      5.91 o 
  23   1   9        7.71       -2.93      6.10 o 
  24   1   9       18.51       28.44      6.58 o 
  25   1   9      309.31      349.42     30.01 o 
 -27   2   9       21.87       13.67      5.59 o 
 -26   2   9        0.48        0.64      4.32 o 
 -25   2   9        0.00       -0.14      4.25 o 
 -24   2   9      174.67      173.12      5.84 o 
 -23   2   9        3.52       12.90      4.93 o 
 -22   2   9       14.30        8.07      3.89 o 
 -21   2   9        2.30        0.96      3.50 o 
 -20   2   9      114.62      121.35      4.27 o 
 -19   2   9      764.35      748.93      9.49 o 
 -18   2   9      111.39       94.23      3.55 o 
 -17   2   9        4.17        2.07      2.75 o 
 -16   2   9      162.28      190.75      4.03 o 
 -15   2   9     2235.20     2006.39     13.90 o 
 -14   2   9      191.25      200.24      3.26 o 
 -13   2   9      125.34      106.40      2.48 o 
 -12   2   9      763.75      801.03      6.09 o 
 -11   2   9       25.69       27.75      1.67 o 
 -10   2   9      677.67      678.95      5.67 o 
  -9   2   9       89.49       83.19      2.46 o 
  -8   2   9        0.35        1.36      1.67 o 
  -7   2   9       22.54       17.23      2.10 o 
  -6   2   9      841.08      981.26      8.90 o 
  -5   2   9     2167.17     2141.57     17.17 o 
  -4   2   9      118.09      121.19      3.85 o 
  -3   2   9      645.10      639.82      5.78 o 
  -2   2   9      271.92      252.59      4.77 o 
  -1   2   9      277.19      290.20      2.60 o 
   0   2   9        1.60        3.21      1.19 o 
   1   2   9      239.58      251.22      3.05 o 
   2   2   9     4228.30     4390.51     33.18 o 
   3   2   9      247.62      278.18      3.17 o 
   4   2   9      621.76      625.67      5.02 o 
   5   2   9       90.13       90.30      1.96 o 
   6   2   9        1.39        4.02      1.30 o 
   7   2   9       10.80        4.72      1.57 o 
   8   2   9      329.37      308.99      5.12 o 
   9   2   9      158.47      159.68      3.06 o 
  10   2   9       19.16       22.78      2.11 o 
  11   2   9       12.65       10.85      2.39 o 
  12   2   9       99.07      102.48      4.79 o 
  13   2   9     2171.70     2154.13     19.79 o 
  14   2   9     4649.62     4375.05     35.65 o 
  15   2   9       17.81       11.03      3.36 o 
  16   2   9       29.00       26.16      5.13 o 
  17   2   9       94.25       93.43      6.03 o 
  18   2   9      154.58      123.79      6.45 o 
  19   2   9       35.67       19.82      5.62 o 
  20   2   9        2.49       -3.97      5.62 o 
  21   2   9       13.88       18.68      6.18 o 
  22   2   9      107.22      111.19      7.21 o 
  23   2   9       15.08       13.72      6.12 o 
  24   2   9        0.91       -5.48      6.31 o 
  25   2   9      123.27      111.78     16.52 o 
 -27   3   9       53.90       62.48      9.36 o 
 -26   3   9        2.82        4.41      6.16 o 
 -25   3   9      101.45       84.99      6.89 o 
 -24   3   9        1.57        2.73      4.92 o 
 -23   3   9      239.45      244.47      7.30 o 
 -22   3   9        9.89       20.50      3.77 o 
 -21   3   9        0.51       -2.80      3.15 o 
 -20   3   9      202.81      202.19      4.81 o 
 -19   3   9        0.42       -1.91      3.00 o 
 -18   3   9      432.64      395.24      7.31 o 
 -17   3   9       99.64       86.64      3.28 o 
 -16   3   9        2.40        0.15      2.25 o 
 -15   3   9      361.06      355.82      4.60 o 
 -14   3   9       37.95       40.85      2.60 o 
 -13   3   9     1480.40     1400.41     10.82 o 
 -12   3   9       82.77       99.49      2.36 o 
 -11   3   9       26.79       30.90      2.07 o 
 -10   3   9      274.08      301.38      4.43 o 
  -9   3   9      311.90      328.24      4.76 o 
  -8   3   9      154.67      119.15      2.97 o 
  -7   3   9       31.64       37.37      3.94 o 
  -6   3   9     1024.84     1067.84     11.41 o 
  -5   3   9       47.31       50.03      2.50 o 
  -4   3   9      831.64      857.79      8.78 o 
  -3   3   9       20.14       22.90      1.78 o 
  -2   3   9       33.77       23.75      1.84 o 
  -1   3   9      971.43     1011.72      6.31 o 
   0   3   9       80.82       77.11      1.80 o 
   1   3   9        0.28        0.99      1.06 o 
   2   3   9      573.59      625.16      4.56 o 
   3   3   9      417.39      410.22      3.76 o 
   4   3   9     1377.99     1452.22      9.58 o 
   5   3   9       39.52       48.66      2.20 o 
   6   3   9      455.23      422.10      4.26 o 
   7   3   9      218.37      239.89      3.57 o 
   8   3   9      534.09      515.68      4.43 o 
   9   3   9       56.25       48.99      2.20 o 
  10   3   9      518.84      512.43      7.31 o 
  11   3   9       42.94       32.35      2.81 o 
  12   3   9       31.27       37.04      3.08 o 
  13   3   9     1173.06     1077.49     10.52 o 
  14   3   9       83.86      100.02      4.38 o 
  15   3   9      303.25      269.08      6.21 o 
  16   3   9      667.60      616.71     12.83 o 
  17   3   9      443.51      423.05      9.63 o 
  18   3   9       93.09       92.67      6.47 o 
  19   3   9       64.15       61.47      6.05 o 
  20   3   9      468.35      459.88     10.66 o 
  21   3   9       10.43        7.05      5.96 o 
  22   3   9        0.72       -3.06      5.95 o 
  23   3   9      372.66      386.16     10.64 o 
  24   3   9      258.37      268.42     21.20 o 
 -26   4   9        2.54        7.65      7.67 o 
 -25   4   9       98.16       97.32      7.37 o 
 -24   4   9      113.41      104.93      6.59 o 
 -23   4   9        0.30       -0.66      5.09 o 
 -22   4   9      794.22      788.71     11.49 o 
 -21   4   9        2.11        3.19      4.27 o 
 -20   4   9       30.46       26.35      3.98 o 
 -19   4   9      147.20      140.11      4.77 o 
 -18   4   9       73.03       66.27      4.06 o 
 -17   4   9       19.59       14.67      3.20 o 
 -16   4   9      200.09      210.41      4.70 o 
 -15   4   9      295.51      300.55      5.15 o 
 -14   4   9      541.18      498.30      6.17 o 
 -13   4   9       92.57       57.23      2.72 o 
 -12   4   9      101.03       82.16      2.95 o 
 -11   4   9      213.79      203.24      4.05 o 
 -10   4   9      916.87      869.28      7.39 o 
  -9   4   9       48.55       41.86      3.50 o 
  -8   4   9      127.36      183.06      5.55 o 
  -7   4   9        6.42        6.45      2.54 o 
  -6   4   9     1031.43     1026.73      9.35 o 
  -5   4   9      300.34      302.32      4.74 o 
  -4   4   9      563.62      618.96      6.94 o 
  -3   4   9      135.56      146.63      3.87 o 
  -2   4   9        0.01        1.03      1.39 o 
  -1   4   9       30.31       28.41      2.34 o 
   0   4   9      947.66      907.63      6.50 o 
   1   4   9        7.47       12.86      1.66 o 
   2   4   9       32.13       23.53      1.69 o 
   3   4   9      196.88      227.88      3.46 o 
   4   4   9     3583.28     3842.53     25.76 o 
   5   4   9     2675.40     2736.56     28.04 o 
   6   4   9      675.79      686.74      6.47 o 
   7   4   9        0.15        1.75      2.23 o 
   8   4   9       22.92       26.32      2.69 o 
   9   4   9      592.50      530.36      6.28 o 
  10   4   9      112.74       96.85      4.17 o 
  11   4   9       62.09       52.14      2.49 o 
  12   4   9       57.39       52.73      2.76 o 
  13   4   9       20.60       14.93      3.12 o 
  14   4   9       44.43       37.44      3.41 o 
  15   4   9      346.22      309.65      5.69 o 
  16   4   9      289.81      308.88      6.61 o 
  17   4   9        8.88        4.60      3.89 o 
  18   4   9      742.28      737.17     10.79 o 
  19   4   9      290.45      260.29      8.17 o 
  20   4   9        4.17        4.20      6.03 o 
  21   4   9        0.00        4.12      6.99 o 
  22   4   9       11.78       27.69      6.38 o 
  23   4   9      260.75      250.73     13.22 o 
  24   4   9      276.87      327.78     13.89 o 
 -25   5   9        0.68       10.49      7.41 o 
 -24   5   9        1.83       -6.37      6.37 o 
 -23   5   9       22.54       25.71      5.04 o 
 -22   5   9      430.08      422.84      8.96 o 
 -21   5   9        2.88       -1.54      4.49 o 
 -20   5   9      143.02      146.51      6.23 o 
 -19   5   9        6.29        0.08      4.32 o 
 -18   5   9       66.76       48.90      4.58 o 
 -17   5   9      432.40      438.86      7.62 o 
 -16   5   9      660.59      621.80      8.87 o 
 -15   5   9      171.77      167.09      4.50 o 
 -14   5   9      419.47      395.02      5.76 o 
 -13   5   9       46.55       38.52      2.80 o 
 -12   5   9       59.24       66.89      2.98 o 
 -11   5   9      110.93       87.01      3.20 o 
 -10   5   9      345.89      393.58      6.88 o 
  -9   5   9      601.32      565.19      6.31 o 
  -8   5   9     1358.61     1283.59     10.87 o 
  -7   5   9      164.27      155.47      3.39 o 
  -6   5   9       72.69       89.02      2.34 o 
  -5   5   9      336.90      296.61      3.92 o 
  -4   5   9       58.88       85.30      2.39 o 
  -3   5   9      485.48      444.20      4.93 o 
  -2   5   9       14.86       15.92      1.69 o 
  -1   5   9      211.40      215.44      3.40 o 
   0   5   9        3.12        1.91      1.77 o 
   1   5   9       60.68       54.73      2.10 o 
   2   5   9      181.13      151.97      3.45 o 
   3   5   9       55.52       49.85      2.51 o 
   4   5   9       96.87       80.39      2.98 o 
   5   5   9        0.08        2.46      2.56 o 
   6   5   9      387.80      439.69      5.73 o 
   7   5   9     1378.94     1353.33     11.40 o 
   8   5   9        3.93        4.92      2.78 o 
   9   5   9       14.53       26.66      2.96 o 
  10   5   9       58.25       61.69      3.25 o 
  11   5   9       32.18       27.54      3.31 o 
  12   5   9      429.25      346.90      6.07 o 
  13   5   9        0.15       -1.28      3.58 o 
  14   5   9      537.72      546.53      7.98 o 
  15   5   9      521.01      491.60      6.75 o 
  16   5   9       45.86       37.14      3.90 o 
  17   5   9      379.37      368.62      6.78 o 
  18   5   9       53.73       56.27      4.41 o 
  19   5   9        0.81       -4.03      4.03 o 
  20   5   9        8.15        8.91      4.90 o 
  21   5   9       22.81       15.50      5.28 o 
  22   5   9       37.08       44.74      7.04 o 
 -23   6   9       18.44        9.12      6.31 o 
 -22   6   9      308.50      315.62     10.29 o 
 -21   6   9       89.79      101.49      5.76 o 
 -20   6   9      359.05      373.55     10.85 o 
 -19   6   9       50.77       44.50      4.91 o 
 -18   6   9        2.78       -0.68      4.02 o 
 -17   6   9      390.69      403.80      7.78 o 
 -16   6   9      185.99      176.28      5.57 o 
 -15   6   9       76.54       81.62      4.45 o 
 -14   6   9        6.11        5.51      3.67 o 
 -13   6   9      728.59      737.67      8.98 o 
 -12   6   9      848.77      822.84     11.65 o 
 -11   6   9      436.83      456.69      6.68 o 
 -10   6   9       72.51       58.11      3.36 o 
  -9   6   9      133.21      140.88      4.97 o 
  -8   6   9       98.11      115.54      3.66 o 
  -7   6   9      177.39      157.88      4.23 o 
  -6   6   9      613.51      590.20      7.00 o 
  -5   6   9       57.68       44.45      2.91 o 
  -4   6   9     2297.12     2247.23     18.53 o 
  -3   6   9     1726.10     1716.33     13.58 o 
  -2   6   9      564.41      555.49      6.20 o 
  -1   6   9      293.18      269.61      4.27 o 
   0   6   9        2.87       -2.37      2.37 o 
   1   6   9       93.99       57.30      2.86 o 
   2   6   9      894.70      851.18      7.85 o 
   3   6   9      762.19      782.58     10.81 o 
   4   6   9      387.77      408.44      6.67 o 
   5   6   9      781.58      768.75      7.80 o 
   6   6   9        3.97        2.00      2.90 o 
   7   6   9      649.94      629.28      8.58 o 
   8   6   9      112.41      107.44      3.72 o 
   9   6   9      169.51      138.49      4.25 o 
  10   6   9      153.26      123.34      4.08 o 
  11   6   9       18.95       17.76      4.56 o 
  12   6   9      182.43      153.06      5.89 o 
  13   6   9      977.06      930.23     12.50 o 
  14   6   9        0.66        0.73      4.74 o 
  15   6   9       16.45       19.95      3.50 o 
  16   6   9       36.69       37.15      3.37 o 
  17   6   9        0.43       -2.44      3.57 o 
  18   6   9        1.89        3.62      3.82 o 
  19   6   9       47.38       42.22      4.07 o 
  20   6   9        3.58       -0.18      4.36 o 
  21   6   9      732.23      737.88     17.00 o 
 -21   7   9        6.81       11.63      5.71 o 
 -20   7   9       32.85       19.94      5.28 o 
 -19   7   9        2.71       -1.87      4.77 o 
 -18   7   9       19.69       13.40      4.47 o 
 -17   7   9      140.60      151.63      5.63 o 
 -16   7   9       63.19       64.99      4.75 o 
 -15   7   9      136.02      141.69      5.28 o 
 -14   7   9       70.91       72.83      4.59 o 
 -13   7   9        0.02        0.35      3.87 o 
 -12   7   9        0.21       -2.39      3.77 o 
 -11   7   9       30.93       33.79      3.91 o 
 -10   7   9      176.74      170.36      5.43 o 
  -9   7   9       10.86       13.09      4.04 o 
  -8   7   9       87.17       69.25      3.75 o 
  -7   7   9      436.37      416.14      6.33 o 
  -6   7   9      398.19      359.16      6.12 o 
  -5   7   9        1.80        0.20      3.02 o 
  -4   7   9      313.25      319.06      5.35 o 
  -3   7   9      126.93      118.24      4.39 o 
  -2   7   9      183.27      183.44      4.73 o 
  -1   7   9      217.62      187.04      4.80 o 
   0   7   9      158.08      147.26      5.57 o 
   1   7   9      840.51      792.38     10.25 o 
   2   7   9        0.00       -1.73      3.56 o 
   3   7   9      164.82      166.51      4.57 o 
   4   7   9       67.14       66.99      3.78 o 
   5   7   9      231.42      210.32      5.23 o 
   6   7   9      183.50      207.60      5.17 o 
   7   7   9      519.24      480.37      7.66 o 
   8   7   9       24.36       29.10      3.57 o 
   9   7   9       15.09       12.32      3.28 o 
  10   7   9      119.10      124.22      5.30 o 
  11   7   9      185.53      164.34      5.70 o 
  12   7   9        8.07        6.43      4.31 o 
  13   7   9      361.54      352.16      8.29 o 
  14   7   9       29.47       26.99      4.74 o 
  15   7   9      158.31      158.28      6.73 o 
  16   7   9      144.99      162.20      7.09 o 
  17   7   9       58.92       49.12      6.09 o 
  18   7   9      306.15      303.91     11.53 o 
  19   7   9       43.11       33.04     14.32 o 
 -19   8   9      192.34      191.20     11.97 o 
 -18   8   9        4.56       -5.20      5.20 o 
 -17   8   9       13.24       15.35      4.77 o 
 -16   8   9        0.73       -4.64      4.64 o 
 -15   8   9       70.21       78.93      6.02 o 
 -14   8   9       31.49       27.66      4.99 o 
 -13   8   9      108.95      113.56      7.53 o 
 -12   8   9        3.01        0.65      4.52 o 
 -11   8   9       16.88       11.11      5.74 o 
 -10   8   9       81.05       75.33      7.59 o 
  -9   8   9        2.95        5.89      4.34 o 
  -8   8   9      185.65      161.47      9.07 o 
  -7   8   9        0.58        2.48      3.92 o 
  -6   8   9      159.88      162.69      5.26 o 
  -5   8   9       13.64       16.83      4.01 o 
  -4   8   9      194.81      178.83      5.43 o 
  -3   8   9      914.59      904.87      9.75 o 
  -2   8   9      395.94      392.84      6.50 o 
  -1   8   9      447.87      443.87      6.74 o 
   0   8   9      531.76      508.56      7.35 o 
   1   8   9      333.19      310.71      6.19 o 
   2   8   9     1358.80     1375.87     13.16 o 
   3   8   9      234.57      244.85      5.65 o 
   4   8   9       83.92       84.16      4.09 o 
   5   8   9        5.72       11.49      4.66 o 
   6   8   9      157.90      151.94      5.84 o 
   7   8   9        0.12        6.12      3.65 o 
   8   8   9     1169.33     1157.10     16.79 o 
   9   8   9        1.98       -3.18      4.81 o 
  10   8   9       39.55       48.48      5.40 o 
  11   8   9      202.27      183.07      6.79 o 
  12   8   9       10.59       16.01      5.28 o 
  13   8   9        8.25       12.88      5.80 o 
  14   8   9        9.53       12.46      6.23 o 
  15   8   9      506.53      552.72     14.34 o 
  16   8   9        0.01       15.42     13.77 o 
 -16   9   9       81.56       96.60     13.42 o 
 -15   9   9        0.23        9.09      6.58 o 
 -14   9   9        2.14        0.11      5.25 o 
 -13   9   9       34.29       27.12      5.41 o 
 -12   9   9       21.60       29.83      7.50 o 
 -11   9   9      153.02      166.72      6.94 o 
 -10   9   9      138.37      155.80      5.67 o 
  -9   9   9        0.23        0.67      4.93 o 
  -8   9   9      143.12      125.66      5.28 o 
  -7   9   9       32.86       32.14      4.44 o 
  -6   9   9      165.88      167.58      7.26 o 
  -5   9   9        1.02        5.13      4.20 o 
  -4   9   9      231.50      229.39      6.94 o 
  -3   9   9      126.75      121.48      5.71 o 
  -2   9   9        4.10       11.08      4.83 o 
  -1   9   9        6.94        3.69      4.28 o 
   0   9   9       14.61        6.59      3.68 o 
   1   9   9      153.04      172.31      5.08 o 
   2   9   9      149.12      149.97      4.87 o 
   3   9   9       29.85       30.56      4.74 o 
   4   9   9        1.66        4.25      3.83 o 
   5   9   9       37.29       34.91      3.97 o 
   6   9   9      106.13      103.40      4.39 o 
   7   9   9        6.58        4.46      5.33 o 
   8   9   9        0.08       -1.07      5.32 o 
   9   9   9       11.08        8.09      5.35 o 
  10   9   9        7.70        6.00      6.34 o 
  11   9   9       17.95       26.08      5.72 o 
  12   9   9        0.50        5.00      6.27 o 
  13   9   9       68.93       63.88     15.97 o 
  14   9   9       45.33       34.69     15.42 o 
 -11  10   9        0.94       -5.55      6.36 o 
 -10  10   9        0.84       -1.94      5.08 o 
  -9  10   9        4.49        1.09      5.11 o 
  -8  10   9       26.28       15.70      4.73 o 
  -7  10   9       52.25       42.96      4.92 o 
  -6  10   9        5.90        9.91      4.57 o 
  -5  10   9      110.47       96.25      5.31 o 
  -4  10   9        2.87       -2.85      4.49 o 
  -3  10   9       11.62       12.24      4.62 o 
  -2  10   9        0.41       -0.84      5.21 o 
  -1  10   9      292.45      301.79      7.37 o 
   0  10   9       14.22        9.71      4.51 o 
   1  10   9       23.58       22.28      4.43 o 
   2  10   9       44.46       48.30      4.59 o 
   3  10   9       56.00       63.01      4.11 o 
   4  10   9       68.47       73.40      5.41 o 
   5  10   9        0.78       -4.78      4.78 o 
   6  10   9        3.89        8.37      5.79 o 
   7  10   9       37.71       54.35      7.37 o 
   8  10   9       15.09        6.48      7.35 o 
   9  10   9       11.10        7.55      7.49 o 
 -28   0  10        2.99        8.54      7.40 o 
 -26   0  10      301.12      334.72     12.26 o 
 -24   0  10      471.25      505.74     13.22 o 
 -22   0  10       44.55       41.33      6.23 o 
 -20   0  10      402.82      366.35     10.51 o 
 -18   0  10      103.34       75.57      6.52 o 
 -16   0  10      405.12      434.60      7.87 o 
 -14   0  10     5763.13     5617.74     49.97 o 
 -12   0  10      403.07      431.40      5.49 o 
 -10   0  10     1944.05     2243.97     20.77 o 
  -8   0  10      547.16      500.75      6.13 o 
  -6   0  10     5097.70     5363.59     43.75 o 
  -4   0  10     1210.99     1329.84     11.80 o 
  -2   0  10    24254.08    25440.41    189.31 o 
   0   0  10      355.95      306.57      4.18 o 
   2   0  10     2051.22     2083.87     16.55 o 
   4   0  10     3275.21     3546.97     28.82 o 
   6   0  10      429.87      457.02      6.36 o 
   8   0  10     1831.63     1808.17     15.84 o 
  10   0  10     7677.71     7823.03     77.73 o 
  12   0  10     5142.46     4998.31     65.53 o 
  14   0  10       80.12      121.05      8.15 o 
  16   0  10      366.71      287.18     12.07 o 
  18   0  10      327.52      310.25     11.87 o 
  20   0  10      284.00      295.43     13.43 o 
  22   0  10        7.22        2.29      8.75 o 
  24   0  10       59.56       71.96     10.31 o 
 -27   1  10       57.77       76.89      5.23 o 
 -26   1  10       13.77       17.50      4.48 o 
 -25   1  10       27.08       36.64      6.64 o 
 -24   1  10      166.94      168.32      5.80 o 
 -23   1  10       49.46       46.82      6.45 o 
 -22   1  10      131.49      134.55      4.98 o 
 -21   1  10       81.19       68.29      4.51 o 
 -20   1  10       63.42       53.33      6.20 o 
 -19   1  10     1171.99     1117.89     12.54 o 
 -18   1  10     1241.08     1146.59     11.42 o 
 -17   1  10      941.59      907.31      9.52 o 
 -16   1  10       34.27       45.90      2.56 o 
 -15   1  10      129.84      133.83      2.99 o 
 -14   1  10     2035.61     1990.11     13.36 o 
 -13   1  10       40.88       30.39      1.74 o 
 -12   1  10      565.37      601.75      5.13 o 
 -11   1  10      118.07      100.47      2.11 o 
 -10   1  10        0.20       -1.33      1.36 o 
  -9   1  10      487.57      553.99      4.11 o 
  -8   1  10     1090.67     1109.97      7.45 o 
  -7   1  10     1189.34     1175.29      8.22 o 
  -6   1  10     2541.06     2554.94     17.55 o 
  -5   1  10     1374.69     1373.98     10.36 o 
  -4   1  10       11.18        5.88      1.69 o 
  -3   1  10      642.18      712.57      4.71 o 
  -2   1  10       22.66       23.32      1.20 o 
  -1   1  10      185.70      174.50      3.29 o 
   0   1  10     9094.22    10023.47     71.11 o 
   1   1  10     7988.09     8501.58     46.26 o 
   2   1  10       34.05       49.21      1.54 o 
   3   1  10       96.68       91.73      1.91 o 
   4   1  10      189.79      209.21      3.13 o 
   5   1  10      443.18      364.67      3.50 o 
   6   1  10        7.45       21.84      1.54 o 
   7   1  10     1863.27     1752.05     11.52 o 
   8   1  10     1467.51     1394.22      8.96 o 
   9   1  10      591.57      602.91      5.08 o 
  10   1  10       73.42       62.44      2.26 o 
  11   1  10       61.95       68.46      2.39 o 
  12   1  10      307.18      262.99      5.39 o 
  13   1  10       17.89       29.74      3.26 o 
  14   1  10      265.60      282.38      5.69 o 
  15   1  10      124.88      131.94      6.19 o 
  16   1  10       18.37        0.02      5.08 o 
  17   1  10      125.48      114.16      7.18 o 
  18   1  10       15.61        4.13      5.51 o 
  19   1  10       40.96       41.84      5.96 o 
  20   1  10       21.55       24.59      5.91 o 
  21   1  10       92.53       96.74      7.09 o 
  22   1  10       72.53       77.57      6.95 o 
  23   1  10       12.70       25.26      6.60 o 
  24   1  10        3.48        1.24      6.59 o 
 -27   2  10      116.80      121.48      6.77 o 
 -26   2  10       25.53       26.40      7.07 o 
 -25   2  10      146.78      180.07      7.03 o 
 -24   2  10       85.76       93.98      4.92 o 
 -23   2  10       46.06       40.04      4.29 o 
 -22   2  10       80.58       76.89      4.43 o 
 -21   2  10       11.84        9.73      3.49 o 
 -20   2  10       80.25       81.87      4.20 o 
 -19   2  10      224.40      214.21      5.02 o 
 -18   2  10       90.44       82.88      3.38 o 
 -17   2  10      272.77      222.48      5.24 o 
 -16   2  10        4.49        2.45      2.37 o 
 -15   2  10     2221.81     2117.38     16.24 o 
 -14   2  10     1485.53     1537.26     10.92 o 
 -13   2  10       13.94       18.16      1.77 o 
 -12   2  10     1016.72     1020.13      8.05 o 
 -11   2  10        2.01        5.40      1.95 o 
 -10   2  10     1403.18     1462.13     10.54 o 
  -9   2  10       22.59       22.07      1.94 o 
  -8   2  10      497.56      513.30      5.54 o 
  -7   2  10      176.44      184.44      4.00 o 
  -6   2  10      836.84      962.31      8.86 o 
  -5   2  10      241.77      227.47      4.41 o 
  -4   2  10      711.04      667.46      6.13 o 
  -3   2  10      122.45      124.06      2.82 o 
  -2   2  10      808.15      792.91      7.05 o 
  -1   2  10        0.45        0.90      1.16 o 
   0   2  10      375.06      472.38      3.59 o 
   1   2  10     3646.50     3976.96     21.99 o 
   2   2  10     1419.06     1381.17      8.59 o 
   3   2  10      552.07      597.71      4.48 o 
   4   2  10     1024.56     1066.85      7.11 o 
   5   2  10      252.65      279.50      3.39 o 
   6   2  10     1578.22     1597.06     10.53 o 
   7   2  10      277.44      305.25      3.23 o 
   8   2  10     1332.80     1401.79     11.15 o 
   9   2  10     1767.38     1746.53     11.99 o 
  10   2  10        1.66        0.97      2.20 o 
  11   2  10        1.17       -0.54      2.79 o 
  12   2  10      591.95      467.44      6.99 o 
  13   2  10     1909.85     2035.53     17.19 o 
  14   2  10     1629.11     1455.99     18.82 o 
  15   2  10      111.96       86.68      4.86 o 
  16   2  10      118.49      109.42      6.24 o 
  17   2  10       20.90       11.50      5.22 o 
  18   2  10       39.29       36.35      5.85 o 
  19   2  10      315.56      297.95      8.78 o 
  20   2  10       77.38       82.10      6.67 o 
  21   2  10      158.72      147.99      7.50 o 
  22   2  10       42.44       38.12      6.34 o 
  23   2  10        0.27       -0.41      5.96 o 
  24   2  10      232.27      219.13     10.70 o 
 -27   3  10       20.05       10.46     12.11 o 
 -26   3  10       46.08       47.06      6.80 o 
 -25   3  10      125.35      133.03      6.53 o 
 -24   3  10        1.22       -3.72      4.87 o 
 -23   3  10      118.09      125.10      6.09 o 
 -22   3  10       16.04       13.56      4.34 o 
 -21   3  10      880.53      825.85     11.20 o 
 -20   3  10        7.74        4.87      3.66 o 
 -19   3  10        0.44        1.94      2.87 o 
 -18   3  10        7.07        8.16      2.98 o 
 -17   3  10      284.02      253.20      4.88 o 
 -16   3  10        9.05        9.79      2.62 o 
 -15   3  10      121.97       98.22      3.07 o 
 -14   3  10        0.22        7.01      2.50 o 
 -13   3  10        9.45        4.90      2.03 o 
 -12   3  10      121.42      110.55      3.38 o 
 -11   3  10      165.65      143.61      3.19 o 
 -10   3  10      775.65      777.86      7.74 o 
  -9   3  10      412.17      416.68      6.16 o 
  -8   3  10       66.49       73.08      3.36 o 
  -7   3  10       35.86       62.12      3.15 o 
  -6   3  10      322.67      311.66      5.68 o 
  -5   3  10      271.39      266.29      5.34 o 
  -4   3  10     1630.48     1636.24     16.40 o 
  -3   3  10     1202.60     1308.29     10.52 o 
  -2   3  10        0.29        2.52      1.72 o 
  -1   3  10      162.60      152.35      2.05 o 
   0   3  10       74.41       89.14      1.80 o 
   1   3  10     2231.04     2462.49     14.60 o 
   2   3  10      522.15      561.35      4.62 o 
   3   3  10       20.07       11.47      1.73 o 
   4   3  10      104.63      164.37      3.16 o 
   5   3  10       55.83       52.21      2.78 o 
   6   3  10      154.22      153.79      3.39 o 
   7   3  10       63.02       57.48      2.27 o 
   8   3  10       69.36       81.94      2.65 o 
   9   3  10        6.50        6.18      1.99 o 
  10   3  10      912.05      907.92      9.92 o 
  11   3  10      187.57      215.92      4.16 o 
  12   3  10     1568.44     1471.49     20.03 o 
  13   3  10       26.70       18.36      3.83 o 
  14   3  10        0.01       -1.17      3.69 o 
  15   3  10        5.94        7.07      3.79 o 
  16   3  10       68.92       69.54      5.36 o 
  17   3  10        0.92        3.74      5.15 o 
  18   3  10       72.66       71.86      6.17 o 
  19   3  10      113.99      104.26      8.27 o 
  20   3  10      107.71      112.82      9.46 o 
  21   3  10       19.55       17.23      6.17 o 
  22   3  10       21.22       21.28      6.60 o 
  23   3  10      172.91      172.21     14.07 o 
  24   3  10       35.51       30.29     14.87 o 
 -26   4  10        6.62        0.96      7.67 o 
 -25   4  10       12.57       17.37      6.32 o 
 -24   4  10      100.15       81.39      6.97 o 
 -23   4  10       99.39      107.59      6.32 o 
 -22   4  10       36.71       40.66      4.71 o 
 -21   4  10        0.86       -3.87      3.87 o 
 -20   4  10       61.33       58.89      4.27 o 
 -19   4  10       23.66       21.54      3.85 o 
 -18   4  10       10.52       13.39      3.57 o 
 -17   4  10      141.12      138.96      4.67 o 
 -16   4  10      339.37      318.58      6.09 o 
 -15   4  10      199.85      176.05      4.10 o 
 -14   4  10       20.67       39.67      2.70 o 
 -13   4  10        6.07       -1.79      2.27 o 
 -12   4  10     1257.61     1236.57     10.58 o 
 -11   4  10      876.89      887.03      8.22 o 
 -10   4  10      142.65      127.42      4.23 o 
  -9   4  10       57.16       42.08      3.41 o 
  -8   4  10      863.60      749.10      9.79 o 
  -7   4  10       81.10       89.39      3.99 o 
  -6   4  10      654.04      761.07     12.80 o 
  -5   4  10       20.12       19.98      2.23 o 
  -4   4  10        0.80        5.49      2.15 o 
  -3   4  10      772.39      774.53      7.64 o 
  -2   4  10      157.31      185.16      3.00 o 
  -1   4  10        1.81        0.45      1.54 o 
   0   4  10      263.34      288.02      3.45 o 
   1   4  10        0.81       -0.40      1.58 o 
   2   4  10      162.14      194.53      3.92 o 
   3   4  10     3116.68     3105.47     19.07 o 
   4   4  10      503.52      516.33      4.91 o 
   5   4  10       87.83       86.94      2.47 o 
   6   4  10      145.18      171.89      5.21 o 
   7   4  10      567.68      585.27      6.43 o 
   8   4  10      347.83      342.55      5.56 o 
   9   4  10      474.53      396.47      5.97 o 
  10   4  10       16.52        7.62      3.04 o 
  11   4  10       69.82       41.97      2.72 o 
  12   4  10     3378.81     3031.62     20.87 o 
  13   4  10       35.85       56.12      3.50 o 
  14   4  10       24.98       23.60      3.23 o 
  15   4  10      151.31      154.25      4.67 o 
  16   4  10      289.05      280.10      6.06 o 
  17   4  10       10.08       11.07      3.84 o 
  18   4  10        0.10        2.09      3.90 o 
  19   4  10       35.96       35.38      5.17 o 
  20   4  10      307.92      344.19     10.63 o 
  21   4  10      455.19      513.25      9.70 o 
  22   4  10      273.34      260.81      8.04 o 
  23   4  10       38.13       53.94      7.41 o 
 -25   5  10       12.55       16.52     12.67 o 
 -24   5  10       23.84       14.61      7.13 o 
 -23   5  10      121.90      120.27      9.70 o 
 -22   5  10        8.91       10.77      4.76 o 
 -21   5  10      110.75      100.83      6.67 o 
 -20   5  10        5.14        3.82      4.31 o 
 -19   5  10       86.23       78.81      4.95 o 
 -18   5  10       86.96       85.27      5.17 o 
 -17   5  10       60.09       63.06      4.60 o 
 -16   5  10      268.12      282.37      7.59 o 
 -15   5  10        7.89        5.03      2.86 o 
 -14   5  10      233.59      237.84      4.86 o 
 -13   5  10      429.30      431.23      5.84 o 
 -12   5  10     1227.21     1120.71     12.97 o 
 -11   5  10      159.00      142.46      3.63 o 
 -10   5  10       28.12       38.73      2.81 o 
  -9   5  10      314.48      296.18      4.56 o 
  -8   5  10       45.71       45.51      2.40 o 
  -7   5  10        2.94       -2.60      2.60 o 
  -6   5  10      296.39      287.32      6.01 o 
  -5   5  10      100.60       81.42      2.46 o 
  -4   5  10      186.91      183.07      3.47 o 
  -3   5  10      373.69      398.58      5.92 o 
  -2   5  10       33.04       51.95      2.21 o 
  -1   5  10      305.75      315.93      3.85 o 
   0   5  10      267.53      312.54      5.49 o 
   1   5  10        5.64        1.13      1.99 o 
   2   5  10      603.38      569.45      5.78 o 
   3   5  10        5.97        5.04      2.36 o 
   4   5  10      386.48      404.31      5.37 o 
   5   5  10      205.78      177.73      4.49 o 
   6   5  10      263.47      256.68      5.17 o 
   7   5  10       97.39       72.71      3.38 o 
   8   5  10        8.22        6.42      3.09 o 
   9   5  10      146.93      152.26      5.70 o 
  10   5  10      168.10      184.28      4.75 o 
  11   5  10      260.03      226.76      6.40 o 
  12   5  10       75.39       64.64      6.15 o 
  13   5  10      232.44      230.53      7.92 o 
  14   5  10      613.65      583.95      7.56 o 
  15   5  10      429.16      440.38      6.40 o 
  16   5  10       11.52       12.63      3.51 o 
  17   5  10      116.14      117.59      4.47 o 
  18   5  10       11.47       12.54      3.96 o 
  19   5  10       72.64       78.96      4.96 o 
  20   5  10       15.45       10.41      4.25 o 
  21   5  10        0.02       -2.42      5.87 o 
  22   5  10       19.35       17.53      6.65 o 
 -23   6  10        0.80       -4.84      5.51 o 
 -22   6  10       61.86       67.25      6.00 o 
 -21   6  10        0.07       -0.23      5.54 o 
 -20   6  10       21.07       14.31      4.69 o 
 -19   6  10       56.83       63.87      5.84 o 
 -18   6  10       46.32       44.96      6.26 o 
 -17   6  10      236.84      240.96      7.57 o 
 -16   6  10       77.07       65.34      4.29 o 
 -15   6  10       11.72        5.44      6.32 o 
 -14   6  10       30.64       23.93      3.79 o 
 -13   6  10       40.35       38.93      3.24 o 
 -12   6  10      120.12      104.91      3.66 o 
 -11   6  10      255.57      236.01      5.25 o 
 -10   6  10       61.66       54.76      3.15 o 
  -9   6  10       12.86       10.98      2.73 o 
  -8   6  10      400.27      436.05      6.28 o 
  -7   6  10      341.49      297.42      5.31 o 
  -6   6  10       17.54       19.88      2.93 o 
  -5   6  10      426.06      431.64      6.59 o 
  -4   6  10       36.83       58.38      3.69 o 
  -3   6  10     1634.88     1651.18     17.04 o 
  -2   6  10      273.29      276.63      4.51 o 
  -1   6  10      146.73      141.13      6.15 o 
   0   6  10       13.77       14.37      2.61 o 
   1   6  10     1374.42     1363.46     18.21 o 
   2   6  10      605.88      571.69     11.23 o 
   3   6  10      227.96      246.58      5.10 o 
   4   6  10      407.01      404.26      6.12 o 
   5   6  10      175.50      187.50      4.90 o 
   6   6  10       41.09       58.63      3.56 o 
   7   6  10       90.41       86.11      3.84 o 
   8   6  10       20.16       13.34      3.32 o 
   9   6  10       22.41       18.65      3.39 o 
  10   6  10      175.60      157.53      5.15 o 
  11   6  10       52.59       45.08      4.39 o 
  12   6  10      186.22      166.78      7.06 o 
  13   6  10       35.75       37.95      5.05 o 
  14   6  10      137.81      134.59      7.52 o 
  15   6  10       98.90      104.22      6.32 o 
  16   6  10      367.66      394.67     10.07 o 
  17   6  10       13.50       17.85      6.28 o 
  18   6  10      173.14      164.10      5.61 o 
  19   6  10        0.83        6.40      5.34 o 
  20   6  10       39.18       38.04      4.38 o 
 -21   7  10       27.26       23.73      5.80 o 
 -20   7  10       43.14       33.61      5.75 o 
 -19   7  10      121.52      130.61     10.20 o 
 -18   7  10      106.27      110.16      5.28 o 
 -17   7  10       10.35       15.31      4.34 o 
 -16   7  10        1.63       -3.69      4.09 o 
 -15   7  10       42.81       57.43      4.61 o 
 -14   7  10        3.99       10.39      4.07 o 
 -13   7  10       36.35       38.39      4.16 o 
 -12   7  10      137.70      119.84      4.81 o 
 -11   7  10      481.25      460.74      7.90 o 
 -10   7  10       69.32       67.94      4.20 o 
  -9   7  10      243.47      243.33      5.92 o 
  -8   7  10      491.57      440.98      7.16 o 
  -7   7  10     1207.17     1168.44     15.26 o 
  -6   7  10       61.44       50.39      4.23 o 
  -5   7  10      291.37      301.78      5.71 o 
  -4   7  10       82.96       77.86      3.56 o 
  -3   7  10       41.00       40.44      3.78 o 
  -2   7  10      120.45      141.90      4.57 o 
  -1   7  10       11.54       10.25      3.03 o 
   0   7  10       12.72       10.39      3.12 o 
   1   7  10      218.15      224.15      5.27 o 
   2   7  10       30.83       30.16      3.38 o 
   3   7  10      168.65      169.31      5.51 o 
   4   7  10       89.30       76.67      3.81 o 
   5   7  10       11.22       17.10      3.45 o 
   6   7  10        1.20        2.05      3.41 o 
   7   7  10        7.56        2.33      3.49 o 
   8   7  10        0.53        0.06      3.56 o 
   9   7  10      490.65      465.50      7.10 o 
  10   7  10       33.58       32.84      4.20 o 
  11   7  10       91.12       89.60      5.62 o 
  12   7  10        0.09        4.23      5.51 o 
  13   7  10       10.11        7.57      5.14 o 
  14   7  10      224.28      226.28     13.65 o 
  15   7  10       47.92       51.43      6.38 o 
  16   7  10      117.91      108.83      7.34 o 
  17   7  10      311.49      297.16     10.28 o 
  18   7  10      178.98      198.79     18.17 o 
 -19   8  10        2.77        5.15      6.34 o 
 -18   8  10       16.70       24.66      8.19 o 
 -17   8  10        7.59        4.35      4.80 o 
 -16   8  10      102.46      113.70      5.54 o 
 -15   8  10      180.53      198.85      6.47 o 
 -14   8  10       12.80       11.90      4.71 o 
 -13   8  10        3.74       -3.12      4.59 o 
 -12   8  10        1.23       -0.39      4.43 o 
 -11   8  10      107.41       91.28      5.31 o 
 -10   8  10       21.56       10.23      4.52 o 
  -9   8  10      169.89      163.70      6.21 o 
  -8   8  10      175.64      177.88      6.45 o 
  -7   8  10      427.45      405.03      8.58 o 
  -6   8  10       49.83       49.52      4.29 o 
  -5   8  10      194.94      159.31      5.45 o 
  -4   8  10       76.90       85.44      5.84 o 
  -3   8  10      418.60      417.49      9.36 o 
  -2   8  10       94.36       92.30      5.13 o 
  -1   8  10      439.82      435.17      8.73 o 
   0   8  10      194.93      198.71      5.26 o 
   1   8  10      554.36      558.53      7.70 o 
   2   8  10      134.72      147.14      4.67 o 
   3   8  10        0.04       -3.49      3.49 o 
   4   8  10       62.83       66.03      4.15 o 
   5   8  10      256.27      228.47      6.84 o 
   6   8  10       67.73       75.48      4.20 o 
   7   8  10      232.46      241.04      5.89 o 
   8   8  10       16.30       19.06      3.83 o 
   9   8  10        3.21        4.06      4.89 o 
  10   8  10        7.20        8.01      5.02 o 
  11   8  10        0.02        0.24      5.00 o 
  12   8  10       36.20       31.35      5.60 o 
  13   8  10        8.62       11.31      5.64 o 
  14   8  10       11.10        4.74      5.68 o 
  15   8  10      234.57      260.11     11.13 o 
  16   8  10       51.65       80.40     15.42 o 
 -16   9  10      158.67      182.82     18.72 o 
 -15   9  10      117.90      115.79      7.79 o 
 -14   9  10      141.74      158.00      6.77 o 
 -13   9  10       75.68       67.57      5.85 o 
 -12   9  10       15.41       13.91      5.28 o 
 -11   9  10       91.18       82.57      5.82 o 
 -10   9  10       14.64       10.19      4.98 o 
  -9   9  10        3.24       -2.09      4.71 o 
  -8   9  10       35.23       28.53      4.52 o 
  -7   9  10        8.38        0.62      4.25 o 
  -6   9  10      381.41      360.51      9.65 o 
  -5   9  10       18.57       20.30      4.47 o 
  -4   9  10       49.78       44.05      4.61 o 
  -3   9  10        7.01        4.35      4.38 o 
  -2   9  10      375.96      374.80      7.84 o 
  -1   9  10       13.60       14.92      4.35 o 
   0   9  10        3.46        8.79      4.37 o 
   1   9  10       36.48       38.39      3.98 o 
   2   9  10      362.88      392.87      6.93 o 
   3   9  10       12.67       16.90      4.51 o 
   4   9  10       20.11       17.35      3.86 o 
   5   9  10       34.31       33.46      4.07 o 
   6   9  10       73.89       78.72      5.97 o 
   7   9  10        0.03        2.98      5.08 o 
   8   9  10       28.36       18.93      5.42 o 
   9   9  10       33.91       35.50      5.67 o 
  10   9  10       11.92        4.76      5.60 o 
  11   9  10       65.33       79.11      6.90 o 
  12   9  10       77.22       81.63      8.43 o 
  13   9  10        4.98       -0.55     14.32 o 
 -11  10  10       16.15        8.79      5.77 o 
 -10  10  10       27.01       17.68      5.78 o 
  -9  10  10        3.12        5.80      5.09 o 
  -8  10  10      240.07      243.08      7.77 o 
  -7  10  10        3.89        4.52      4.74 o 
  -6  10  10       18.93       14.30      4.83 o 
  -5  10  10       23.46       15.77      4.71 o 
  -4  10  10       28.51       32.66      4.74 o 
  -3  10  10       36.96       31.48      6.09 o 
  -2  10  10      105.47      106.92      5.45 o 
  -1  10  10      571.24      607.31      9.60 o 
   0  10  10       86.57       87.55      5.34 o 
   1  10  10      247.26      269.29      7.08 o 
   2  10  10       43.26       45.99      4.72 o 
   3  10  10      181.29      200.49      6.24 o 
   4  10  10        0.34        2.64      4.28 o 
   5  10  10        8.67       13.97      7.74 o 
   6  10  10      395.40      409.92     10.92 o 
   7  10  10      124.26      119.75      7.49 o 
   8  10  10        3.47       20.20      7.47 o 
 -27   0  11       83.98       82.46      7.98 o 
 -25   0  11      241.24      260.96     10.88 o 
 -23   0  11      123.50      125.17      7.79 o 
 -21   0  11       44.35       29.35      5.84 o 
 -19   0  11      581.24      545.43     12.46 o 
 -17   0  11        0.15       -1.01      3.35 o 
 -15   0  11     4654.03     4788.82     42.98 o 
 -13   0  11       71.05       76.37      3.02 o 
 -11   0  11      110.24      132.18      3.89 o 
  -9   0  11      359.06      427.46      5.59 o 
  -7   0  11     2881.35     3219.41     26.82 o 
  -5   0  11     3004.38     3365.18     27.95 o 
  -3   0  11      283.04      251.92      3.69 o 
  -1   0  11      480.46      479.31      5.52 o 
   1   0  11      369.08      429.14      5.00 o 
   3   0  11     1119.30     1447.95     14.27 o 
   5   0  11       43.27       23.41      2.32 o 
   7   0  11      195.83      177.83      6.22 o 
   9   0  11      450.26      470.24      7.03 o 
  11   0  11       47.20       73.93      5.33 o 
  13   0  11     1393.00     1433.14     21.28 o 
  15   0  11     1030.04      966.71     19.47 o 
  17   0  11      788.55      718.98     43.23 o 
  19   0  11       45.64       26.36      9.09 o 
  21   0  11      360.29      354.90     13.82 o 
  23   0  11      264.52      307.31     14.18 o 
 -27   1  11      117.60      108.03      6.40 o 
 -26   1  11       58.26       56.88      5.58 o 
 -25   1  11       55.87       77.01      5.15 o 
 -24   1  11        1.53        1.15      4.07 o 
 -23   1  11        7.73       18.13      4.02 o 
 -22   1  11        0.75        7.65      3.79 o 
 -21   1  11      620.72      565.29      8.49 o 
 -20   1  11       10.97        2.13      3.47 o 
 -19   1  11        3.60        7.62      3.45 o 
 -18   1  11       67.48       81.61      3.37 o 
 -17   1  11      232.37      195.62      4.53 o 
 -16   1  11      393.72      379.87      4.80 o 
 -15   1  11      148.61      151.71      3.23 o 
 -14   1  11      288.04      281.98      3.82 o 
 -13   1  11        2.01        0.75      1.63 o 
 -12   1  11        1.89        1.52      1.59 o 
 -11   1  11        7.56       11.75      1.52 o 
 -10   1  11        2.00        3.77      1.34 o 
  -9   1  11     1616.92     1593.89     10.84 o 
  -8   1  11      858.16      870.93      6.52 o 
  -7   1  11      286.95      298.57      3.24 o 
  -6   1  11        0.15       -1.25      1.25 o 
  -5   1  11      532.40      554.22      4.37 o 
  -4   1  11       54.08       50.65      1.50 o 
  -3   1  11      100.43      145.88      2.08 o 
  -2   1  11     1226.02     1281.39      8.05 o 
  -1   1  11       63.32       85.41      1.82 o 
   0   1  11       11.75        3.44      2.47 o 
   1   1  11       26.53       15.13      2.32 o 
   2   1  11       59.44       62.32      1.60 o 
   3   1  11      849.86      855.63      6.28 o 
   4   1  11      225.17      253.75      3.54 o 
   5   1  11      104.04       93.07      2.31 o 
   6   1  11     1028.47     1001.21      6.83 o 
   7   1  11      277.74      280.07      3.62 o 
   8   1  11      660.29      614.68      5.11 o 
   9   1  11      194.16      191.33      3.35 o 
  10   1  11       11.00       11.83      2.21 o 
  11   1  11      123.00      112.06      3.43 o 
  12   1  11      615.50      522.98      6.57 o 
  13   1  11      445.85      356.79      6.05 o 
  14   1  11       28.44       12.94      4.58 o 
  15   1  11      202.47      230.42      6.95 o 
  16   1  11       16.98       13.72      5.36 o 
  17   1  11       64.38       53.47      5.71 o 
  18   1  11       58.77       62.40      6.03 o 
  19   1  11       44.35       54.15      6.91 o 
  20   1  11        5.27       10.47      5.84 o 
  21   1  11        2.84        4.43      6.19 o 
  22   1  11       22.49       44.14      9.46 o 
  23   1  11        0.73       -0.06      6.08 o 
  24   1  11       32.55       21.76      9.49 o 
 -27   2  11       22.09        8.57      5.44 o 
 -26   2  11       34.96       43.39      5.62 o 
 -25   2  11       51.45       58.09      5.58 o 
 -24   2  11        2.38       -0.39      4.88 o 
 -23   2  11      240.73      248.94      8.82 o 
 -22   2  11        2.63        1.27      3.66 o 
 -21   2  11        1.64        3.42      3.55 o 
 -20   2  11      221.17      224.35      5.76 o 
 -19   2  11       31.95       42.99      3.14 o 
 -18   2  11      372.60      347.87      5.63 o 
 -17   2  11      184.28      163.23      5.57 o 
 -16   2  11        1.12       -1.68      2.25 o 
 -15   2  11     1761.83     1727.34     13.61 o 
 -14   2  11        0.84        0.63      2.00 o 
 -13   2  11       74.33       87.22      2.48 o 
 -12   2  11        8.51        8.46      1.78 o 
 -11   2  11        2.61        3.31      1.54 o 
 -10   2  11      124.78      119.51      2.94 o 
  -9   2  11        9.49       14.66      1.98 o 
  -8   2  11      183.07      235.90      4.37 o 
  -7   2  11      785.46      756.92      7.54 o 
  -6   2  11       98.80      124.20      4.55 o 
  -5   2  11       90.12       74.42      3.02 o 
  -4   2  11     2557.75     2931.18     21.41 o 
  -3   2  11       45.75       54.73      2.21 o 
  -2   2  11       73.97       74.46      2.28 o 
  -1   2  11       41.93       41.13      1.67 o 
   0   2  11     1977.67     2051.31     12.41 o 
   1   2  11     1220.12     1303.50      8.23 o 
   2   2  11      506.07      502.35      6.89 o 
   3   2  11     3552.94     3730.44     21.63 o 
   4   2  11     1239.99     1426.80      9.10 o 
   5   2  11        1.34       -1.23      1.90 o 
   6   2  11      364.53      350.46      3.88 o 
   7   2  11       23.41       39.49      2.06 o 
   8   2  11     1297.65     1248.13      8.37 o 
   9   2  11        3.18        3.73      1.97 o 
  10   2  11      158.57      143.67      3.33 o 
  11   2  11      157.02      139.01      3.54 o 
  12   2  11      705.24      719.01      9.90 o 
  13   2  11      287.99      274.24      7.36 o 
  14   2  11      415.90      401.67      8.20 o 
  15   2  11      509.12      464.92     10.04 o 
  16   2  11      309.91      318.57      8.78 o 
  17   2  11        8.91       -2.47      5.28 o 
  18   2  11       10.86        6.78      5.50 o 
  19   2  11      307.95      326.05      9.57 o 
  20   2  11       35.18       36.24      6.32 o 
  21   2  11       14.36       14.89      7.54 o 
  22   2  11      748.37      806.33     14.38 o 
  23   2  11       51.26       52.21      6.73 o 
  24   2  11        4.61       -1.10     14.32 o 
 -26   3  11       50.20       46.94      6.60 o 
 -25   3  11       77.53       82.25      6.04 o 
 -24   3  11      142.99      132.95      6.60 o 
 -23   3  11      391.79      372.73     19.08 o 
 -22   3  11       71.33       59.10      5.19 o 
 -21   3  11        5.94        3.40      3.71 o 
 -20   3  11        2.46       -3.46      3.55 o 
 -19   3  11      141.96      126.95      5.79 o 
 -18   3  11        5.03        4.76      3.36 o 
 -17   3  11       25.72       19.05      3.34 o 
 -16   3  11      886.85      824.00      8.66 o 
 -15   3  11      799.97      752.65      7.59 o 
 -14   3  11      426.48      405.13      5.93 o 
 -13   3  11        6.50        5.55      2.36 o 
 -12   3  11       84.48       78.94      2.41 o 
 -11   3  11       29.29       28.93      2.86 o 
 -10   3  11        1.30        5.77      2.77 o 
  -9   3  11        4.21        4.99      2.97 o 
  -8   3  11        7.43        0.11      2.83 o 
  -7   3  11      113.69       91.26      3.59 o 
  -6   3  11      530.94      476.01      7.26 o 
  -5   3  11     1512.56     1661.22     16.72 o 
  -4   3  11      278.93      292.54      5.70 o 
  -3   3  11        7.73        3.12      2.15 o 
  -2   3  11       11.97       12.86      1.54 o 
  -1   3  11      408.97      430.84      3.69 o 
   0   3  11      439.23      421.75      3.70 o 
   1   3  11      234.66      207.65      2.86 o 
   2   3  11      519.88      505.08      5.06 o 
   3   3  11      109.32      140.36      2.55 o 
   4   3  11       73.15       86.34      2.23 o 
   5   3  11      941.84      948.65      6.84 o 
   6   3  11        7.33        3.80      1.89 o 
   7   3  11      678.20      693.82      6.54 o 
   8   3  11      346.35      388.97      5.65 o 
   9   3  11      987.19      970.34     10.72 o 
  10   3  11     2091.69     2111.93     15.56 o 
  11   3  11     1009.27      915.93      7.83 o 
  12   3  11      780.63      661.58      6.57 o 
  13   3  11      194.93      215.95      6.77 o 
  14   3  11        6.14        9.64      3.83 o 
  15   3  11      230.55      247.45      6.65 o 
  16   3  11      451.92      430.77      8.24 o 
  17   3  11        1.73       -0.43      4.39 o 
  18   3  11        3.48        4.40      6.60 o 
  19   3  11        3.20        5.09      5.83 o 
  20   3  11        1.56       -4.12      5.86 o 
  21   3  11       71.68       79.74      7.08 o 
  22   3  11       10.92        9.14      6.37 o 
  23   3  11       54.56       59.47     10.70 o 
 -25   4  11        0.23       -7.01      7.01 o 
 -24   4  11       11.35        1.36      5.88 o 
 -23   4  11       26.55       25.38      6.09 o 
 -22   4  11        3.34        3.27      4.23 o 
 -21   4  11        8.73       18.21      5.09 o 
 -20   4  11      414.65      394.07      7.34 o 
 -19   4  11        3.70        0.15      3.67 o 
 -18   4  11      357.28      373.12      6.90 o 
 -17   4  11      157.15      165.39      6.16 o 
 -16   4  11      158.49      152.32      3.98 o 
 -15   4  11      516.02      490.10      6.13 o 
 -14   4  11       22.22       14.21      2.55 o 
 -13   4  11       39.36       30.45      2.55 o 
 -12   4  11        1.93        5.03      2.14 o 
 -11   4  11      389.44      381.75      6.85 o 
 -10   4  11     1248.10     1248.43     13.07 o 
  -9   4  11      226.20      232.18      5.74 o 
  -8   4  11      406.95      360.27      6.23 o 
  -7   4  11     1169.85     1152.89     12.89 o 
  -6   4  11       53.05       50.11      3.88 o 
  -5   4  11      109.76      109.20      5.93 o 
  -4   4  11       49.45       48.48      2.77 o 
  -3   4  11      172.24      138.30      2.92 o 
  -2   4  11      260.46      245.07      3.46 o 
  -1   4  11        6.04       10.02      1.90 o 
   0   4  11      339.72      375.90      4.37 o 
   1   4  11      448.90      409.78      4.12 o 
   2   4  11     1248.67     1198.01      7.99 o 
   3   4  11     1473.92     1467.73     10.43 o 
   4   4  11     1416.93     1388.13     10.02 o 
   5   4  11      568.02      614.98      6.22 o 
   6   4  11      491.44      519.27      6.12 o 
   7   4  11       75.18       51.69      3.23 o 
   8   4  11      958.81      944.54      9.45 o 
   9   4  11       19.40       21.49      3.27 o 
  10   4  11      445.74      437.49      6.39 o 
  11   4  11      245.24      237.29      5.35 o 
  12   4  11     1379.96     1393.87     11.65 o 
  13   4  11     1272.73     1211.74     11.22 o 
  14   4  11       15.02       21.41      4.33 o 
  15   4  11      756.18      744.66      8.41 o 
  16   4  11      142.93      136.41      4.57 o 
  17   4  11        1.17        3.04      3.88 o 
  18   4  11      184.03      193.39      5.74 o 
  19   4  11       27.10       32.51      4.76 o 
  20   4  11      305.09      329.35     11.68 o 
  21   4  11      179.31      167.90      6.53 o 
  22   4  11      105.04      118.86     13.09 o 
  23   4  11      284.17      292.40     15.97 o 
 -24   5  11       50.27       53.34      9.09 o 
 -23   5  11        0.17       -2.62      5.12 o 
 -22   5  11       27.53       33.65      5.06 o 
 -21   5  11       35.53       38.05      4.91 o 
 -20   5  11       83.18       78.20      6.77 o 
 -19   5  11       39.64       29.47      4.52 o 
 -18   5  11      716.15      691.17     10.32 o 
 -17   5  11      558.55      568.25      9.20 o 
 -16   5  11        8.38        8.15      3.20 o 
 -15   5  11       66.71       53.69      3.38 o 
 -14   5  11      198.72      170.02      4.08 o 
 -13   5  11       21.70       22.03      2.63 o 
 -12   5  11      755.47      657.96      8.46 o 
 -11   5  11      160.77      137.73      3.52 o 
 -10   5  11      445.10      395.38      5.97 o 
  -9   5  11       16.77        6.13      3.55 o 
  -8   5  11       43.62       39.14      3.84 o 
  -7   5  11       55.02       55.18      3.74 o 
  -6   5  11     1801.18     1790.56     17.42 o 
  -5   5  11      108.46       87.25      3.58 o 
  -4   5  11      490.61      471.10      6.22 o 
  -3   5  11      597.42      594.64      7.20 o 
  -2   5  11      968.84      976.76      7.96 o 
  -1   5  11      186.67      173.15      4.77 o 
   0   5  11      483.46      421.94      4.63 o 
   1   5  11        1.02       -2.33      2.33 o 
   2   5  11     1814.18     1731.06     13.58 o 
   3   5  11        0.23        2.97      2.52 o 
   4   5  11      128.22      139.02      3.78 o 
   5   5  11      138.31      136.16      4.22 o 
   6   5  11      303.38      264.94      5.56 o 
   7   5  11       70.34       61.38      3.44 o 
   8   5  11        0.69        1.45      3.15 o 
   9   5  11       47.14       48.55      3.53 o 
  10   5  11       11.65       12.85      3.30 o 
  11   5  11      172.33      151.37      4.41 o 
  12   5  11       10.40       12.40      3.96 o 
  13   5  11       15.49       22.47      4.72 o 
  14   5  11      159.47      157.92      6.17 o 
  15   5  11        2.05        1.70      3.22 o 
  16   5  11       86.10       85.84      3.71 o 
  17   5  11       96.28       96.74      4.14 o 
  18   5  11        4.77       12.55      3.70 o 
  19   5  11        5.82        5.04      3.82 o 
  20   5  11       68.64       70.36      4.63 o 
  21   5  11       17.85       26.67      5.03 o 
 -23   6  11      149.22      153.80      7.25 o 
 -22   6  11      181.36      200.86      7.94 o 
 -21   6  11       19.46       15.34      4.98 o 
 -20   6  11       10.12        5.65      4.76 o 
 -19   6  11        0.06       -0.32      4.52 o 
 -18   6  11      449.84      425.36      8.58 o 
 -17   6  11      453.36      471.53      8.26 o 
 -16   6  11      100.24       94.69      4.63 o 
 -15   6  11        1.02       -3.57      3.57 o 
 -14   6  11       15.58       16.93      3.21 o 
 -13   6  11      496.56      486.06      6.84 o 
 -12   6  11       25.80       25.37      3.04 o 
 -11   6  11      595.41      560.60      7.15 o 
 -10   6  11       92.05       91.22      4.83 o 
  -9   6  11     1322.21     1284.82     12.14 o 
  -8   6  11     1033.22      949.76      9.74 o 
  -7   6  11       82.43      103.86      4.46 o 
  -6   6  11      427.07      421.06      6.53 o 
  -5   6  11      272.28      271.66      5.50 o 
  -4   6  11       38.15       31.45      3.82 o 
  -3   6  11     2201.93     2000.51     18.84 o 
  -2   6  11       43.80       31.68      3.21 o 
  -1   6  11      344.31      322.17      4.91 o 
   0   6  11     1577.78     1563.26     13.45 o 
   1   6  11     1008.05     1001.43      9.64 o 
   2   6  11     1629.95     1700.27     20.26 o 
   3   6  11      937.81      881.93      9.81 o 
   4   6  11      139.37      114.22      4.21 o 
   5   6  11        9.46        8.32      3.36 o 
   6   6  11       51.66       38.79      3.43 o 
   7   6  11        5.27        1.62      3.25 o 
   8   6  11      330.13      303.95      6.33 o 
   9   6  11      112.80      104.67      4.14 o 
  10   6  11      129.79      108.04      4.11 o 
  11   6  11       32.32       40.92      4.54 o 
  12   6  11      296.27      270.29      7.66 o 
  13   6  11      231.03      220.25      6.96 o 
  14   6  11       12.53        6.58      4.88 o 
  15   6  11       68.37       72.33      6.64 o 
  16   6  11       92.15       96.76      6.81 o 
  17   6  11       37.26       32.17      6.43 o 
  18   6  11      743.04      730.42     14.47 o 
  19   6  11      168.41      166.36     23.68 o 
  20   6  11      173.59      162.50     12.44 o 
 -21   7  11       17.43       13.70      5.68 o 
 -20   7  11       13.86       25.92      5.52 o 
 -19   7  11       21.16       30.48      6.13 o 
 -18   7  11        1.33        6.26      4.71 o 
 -17   7  11       92.64       87.39      5.94 o 
 -16   7  11        1.17       -0.52      4.60 o 
 -15   7  11      681.93      691.39      9.92 o 
 -14   7  11        4.12        8.65      3.93 o 
 -13   7  11      182.53      172.43      5.61 o 
 -12   7  11        8.65       11.01      3.82 o 
 -11   7  11      213.21      195.96      7.75 o 
 -10   7  11        4.88        7.13      3.34 o 
  -9   7  11      320.92      313.96      6.15 o 
  -8   7  11        3.33        3.53      5.14 o 
  -7   7  11      306.11      307.95      6.20 o 
  -6   7  11      230.70      220.15      5.62 o 
  -5   7  11      945.40      893.66     10.35 o 
  -4   7  11       61.51       60.38      3.78 o 
  -3   7  11      494.37      471.30      8.57 o 
  -2   7  11      953.72      988.72     15.14 o 
  -1   7  11      650.15      645.03      7.70 o 
   0   7  11       27.87       29.04      3.29 o 
   1   7  11       12.44       20.64      3.38 o 
   2   7  11       28.93       19.84      3.46 o 
   3   7  11      573.08      550.21      7.38 o 
   4   7  11       22.00       11.40      3.52 o 
   5   7  11       61.98       62.93      3.79 o 
   6   7  11       46.70       44.45      3.84 o 
   7   7  11      184.26      157.69      4.98 o 
   8   7  11       41.23       47.55      4.09 o 
   9   7  11      139.71      137.00      4.91 o 
  10   7  11      190.25      190.77      7.07 o 
  11   7  11       22.92       24.80      5.56 o 
  12   7  11      170.21      150.88      6.99 o 
  13   7  11        0.69        8.58      5.53 o 
  14   7  11      111.39      116.61      8.19 o 
  15   7  11      140.28      152.10      7.53 o 
  16   7  11        3.68        3.51      6.53 o 
  17   7  11      169.98      184.96     11.02 o 
  18   7  11      110.26      137.67     17.07 o 
 -18   8  11       70.73       80.54      7.27 o 
 -17   8  11      339.27      371.91      9.33 o 
 -16   8  11        0.16        7.81      4.65 o 
 -15   8  11      133.10      141.73      5.76 o 
 -14   8  11       29.18       29.87      4.88 o 
 -13   8  11        4.15        5.17      4.98 o 
 -12   8  11      198.49      185.59      8.48 o 
 -11   8  11       13.09        4.59      4.43 o 
 -10   8  11        8.63        6.01      4.45 o 
  -9   8  11        0.10       -2.33      4.23 o 
  -8   8  11      697.78      650.99     11.17 o 
  -7   8  11       16.61        9.58      4.82 o 
  -6   8  11       82.18       94.80      5.38 o 
  -5   8  11      453.83      489.52      9.10 o 
  -4   8  11      272.66      276.82      6.95 o 
  -3   8  11        2.46        6.25      3.97 o 
  -2   8  11      622.43      596.85      9.02 o 
  -1   8  11        6.76        1.12      4.06 o 
   0   8  11      621.57      632.22      9.32 o 
   1   8  11       23.18       23.50      3.71 o 
   2   8  11       64.80       64.36      4.04 o 
   3   8  11      167.88      180.66      5.16 o 
   4   8  11        7.71       11.26      3.76 o 
   5   8  11       99.16       88.56      4.33 o 
   6   8  11       38.54       36.45      4.00 o 
   7   8  11      238.16      242.26      6.49 o 
   8   8  11      141.04      141.65      4.86 o 
   9   8  11        0.85       -1.25      4.21 o 
  10   8  11       12.93       20.17      5.49 o 
  11   8  11        0.48       -4.26      7.39 o 
  12   8  11        4.25        8.43      5.45 o 
  13   8  11        7.14        8.16      5.60 o 
  14   8  11      199.79      190.60      8.74 o 
  15   8  11       61.53       83.22     11.29 o 
 -15   9  11       60.77       64.62      8.61 o 
 -14   9  11        1.05        0.51      6.04 o 
 -13   9  11       99.95      105.39      6.14 o 
 -12   9  11       21.25       15.31      6.51 o 
 -11   9  11      628.88      650.86     11.22 o 
 -10   9  11       12.93        8.19      5.04 o 
  -9   9  11       27.55       26.36      5.07 o 
  -8   9  11       15.78        4.82      4.88 o 
  -7   9  11        3.89        0.46      4.33 o 
  -6   9  11        5.76        2.33      4.26 o 
  -5   9  11      116.00      107.53      5.27 o 
  -4   9  11        1.32       -0.01      4.31 o 
  -3   9  11        3.51       -1.82      4.35 o 
  -2   9  11       12.44        4.27      4.74 o 
  -1   9  11      281.31      275.95      7.22 o 
   0   9  11       61.97       57.56      4.87 o 
   1   9  11      125.34      112.06      5.30 o 
   2   9  11      142.73      134.50      5.47 o 
   3   9  11        2.66        0.76      3.85 o 
   4   9  11        2.93       -1.61      3.88 o 
   5   9  11      131.45      130.96      4.82 o 
   6   9  11      172.69      164.13      5.59 o 
   7   9  11       86.75       85.80      5.53 o 
   8   9  11       16.62       15.79      5.53 o 
   9   9  11       36.14       35.71      5.95 o 
  10   9  11       22.69       21.55      6.02 o 
  11   9  11        0.92        0.11      6.58 o 
  12   9  11        1.79       -3.18      6.58 o 
 -10  10  11       14.32       13.49      6.94 o 
  -9  10  11        0.06        2.14      5.48 o 
  -8  10  11      117.68      118.07      6.22 o 
  -7  10  11        0.01        6.92      5.25 o 
  -6  10  11        2.85        2.29      5.55 o 
  -5  10  11      176.04      166.26      7.02 o 
  -4  10  11        7.50        8.31      4.81 o 
  -3  10  11       17.00        8.26      4.83 o 
  -2  10  11      119.51      123.99      5.63 o 
  -1  10  11       91.12       92.19      5.44 o 
   0  10  11       20.31       18.11      4.86 o 
   1  10  11       31.73       32.46      4.89 o 
   2  10  11       31.15       32.77      4.81 o 
   3  10  11        0.35        3.18      4.87 o 
   4  10  11      545.43      606.86     15.81 o 
   5  10  11       35.30       44.29      5.54 o 
   6  10  11       14.49       28.02      8.00 o 
   7  10  11       85.15       92.27      9.07 o 
 -26   0  12        6.23        4.13      6.62 o 
 -24   0  12       13.16       21.26      6.23 o 
 -22   0  12      189.59      195.81     15.69 o 
 -20   0  12       59.87       64.22      7.16 o 
 -18   0  12      146.30      149.96      7.76 o 
 -16   0  12     6684.94     6562.41     75.33 o 
 -14   0  12      432.36      438.40      6.48 o 
 -12   0  12       31.99       40.11      3.23 o 
 -10   0  12       30.92       21.72      2.31 o 
  -8   0  12     3449.42     3487.89     29.06 o 
  -6   0  12     4672.98     4982.61     40.83 o 
  -4   0  12      254.43      302.06      3.94 o 
  -2   0  12      162.82      236.25      3.73 o 
   0   0  12     4071.59     4356.15     34.53 o 
   2   0  12     1780.03     1829.85     21.92 o 
   4   0  12      813.77      873.76     12.07 o 
   6   0  12     2669.31     2722.94     25.03 o 
   8   0  12      102.22      100.95      3.76 o 
  10   0  12     5902.47     5892.71     52.55 o 
  12   0  12       19.47       -3.52      3.52 o 
  14   0  12       27.94       27.74      5.34 o 
  16   0  12      809.89      767.57     17.52 o 
  18   0  12       99.57       90.27     15.42 o 
  20   0  12      474.42      487.99     15.56 o 
  22   0  12        5.06       -1.73      8.70 o 
 -27   1  12      278.88      298.35      9.03 o 
 -26   1  12        3.89        5.25      5.05 o 
 -25   1  12      210.77      210.42      7.40 o 
 -24   1  12      139.13      145.16      5.58 o 
 -23   1  12      389.36      396.13     10.50 o 
 -22   1  12      128.80      114.85      4.63 o 
 -21   1  12        1.67       -0.04      3.53 o 
 -20   1  12      396.50      347.29      6.69 o 
 -19   1  12      566.44      538.34      8.04 o 
 -18   1  12      507.98      451.16      6.50 o 
 -17   1  12       77.47       78.15      3.41 o 
 -16   1  12     1790.49     1794.21     14.13 o 
 -15   1  12      304.70      301.66      4.30 o 
 -14   1  12       14.79       12.80      2.07 o 
 -13   1  12       20.91       29.65      1.68 o 
 -12   1  12      778.18      756.01      5.84 o 
 -11   1  12        0.03       -1.62      1.62 o 
 -10   1  12      304.50      298.84      3.59 o 
  -9   1  12      277.19      257.54      3.36 o 
  -8   1  12      222.05      250.02      3.18 o 
  -7   1  12      118.53      154.63      2.58 o 
  -6   1  12      148.10      146.02      2.48 o 
  -5   1  12      984.88      939.48      6.56 o 
  -4   1  12     7001.16     7845.28     41.43 o 
  -3   1  12      158.90      160.09      2.31 o 
  -2   1  12       74.45       57.32      1.94 o 
  -1   1  12      297.65      349.95      3.44 o 
   0   1  12     3056.01     3253.93     29.17 o 
   1   1  12     1521.37     1626.74     11.26 o 
   2   1  12        4.59        9.37      1.38 o 
   3   1  12        1.64        3.78      1.65 o 
   4   1  12        4.99        6.61      1.80 o 
   5   1  12      323.25      379.92      4.31 o 
   6   1  12       11.26       20.01      2.08 o 
   7   1  12       23.21       15.87      2.05 o 
   8   1  12       81.57       99.93      2.65 o 
   9   1  12        5.01        1.48      2.30 o 
  10   1  12      438.45      417.53      5.02 o 
  11   1  12      124.72      124.71      3.14 o 
  12   1  12       70.45       52.98      3.05 o 
  13   1  12      308.40      296.50      7.30 o 
  14   1  12      586.57      525.55      7.23 o 
  15   1  12       12.99        9.00      3.82 o 
  16   1  12       24.07       13.09      5.41 o 
  17   1  12      162.74      178.37      9.06 o 
  18   1  12      234.39      201.79      9.13 o 
  19   1  12        0.63       -0.72      5.85 o 
  20   1  12      521.21      532.85     13.19 o 
  21   1  12       44.06       49.89      9.38 o 
  22   1  12      219.71      231.52      8.95 o 
  23   1  12      150.16      162.65     10.91 o 
 -27   2  12        9.11       12.96      6.28 o 
 -26   2  12        2.21        6.83      5.80 o 
 -25   2  12      144.52      138.30      6.43 o 
 -24   2  12       52.91       59.16      5.34 o 
 -23   2  12       53.80       55.15      5.33 o 
 -22   2  12      131.74      128.62      6.28 o 
 -21   2  12      336.75      331.72      8.08 o 
 -20   2  12       54.87       51.20      4.12 o 
 -19   2  12       21.12       23.85      4.18 o 
 -18   2  12       39.42       49.76      3.68 o 
 -17   2  12       13.33        4.61      3.09 o 
 -16   2  12     1102.73     1126.83     10.66 o 
 -15   2  12      519.35      534.10      8.27 o 
 -14   2  12       10.45        9.00      2.08 o 
 -13   2  12        3.69        7.77      2.00 o 
 -12   2  12     1148.68     1088.20      8.75 o 
 -11   2  12       69.53       83.53      2.29 o 
 -10   2  12      746.87      767.59      7.24 o 
  -9   2  12       47.35       62.63      2.81 o 
  -8   2  12     1317.33     1339.58     11.76 o 
  -7   2  12      463.46      432.91      5.59 o 
  -6   2  12     3771.23     3819.14     29.67 o 
  -5   2  12      801.48      764.92      8.50 o 
  -4   2  12       74.10       70.67      2.35 o 
  -3   2  12        7.06        8.60      2.02 o 
  -2   2  12       46.14       40.92      1.67 o 
  -1   2  12     2726.10     2960.43     17.50 o 
   0   2  12      105.83      105.26      2.22 o 
   1   2  12      215.70      195.61      2.95 o 
   2   2  12       95.31       77.37      2.05 o 
   3   2  12       63.72       53.68      2.18 o 
   4   2  12      694.70      638.70      5.39 o 
   5   2  12      117.82       99.87      2.40 o 
   6   2  12     3730.40     3741.06     21.87 o 
   7   2  12      174.96      163.96      3.43 o 
   8   2  12     3313.03     3261.69     21.35 o 
   9   2  12      633.37      587.15      6.57 o 
  10   2  12        1.38        3.19      2.55 o 
  11   2  12      266.28      315.02      5.59 o 
  12   2  12     6109.03     5776.47     44.15 o 
  13   2  12      177.00      184.36      4.95 o 
  14   2  12       56.76       42.43      3.60 o 
  15   2  12       17.10       10.02      4.40 o 
  16   2  12        0.01        1.72      4.58 o 
  17   2  12       87.45       99.51      6.45 o 
  18   2  12        1.53        8.55      5.69 o 
  19   2  12       87.40       91.26      6.66 o 
  20   2  12       33.87       44.60      6.26 o 
  21   2  12      107.43      106.70      7.50 o 
  22   2  12       63.65       63.55      7.70 o 
  23   2  12        0.86        1.85      9.32 o 
 -26   3  12        0.35        9.19     13.22 o 
 -25   3  12       43.49       60.12      5.81 o 
 -24   3  12       12.84       15.48      5.07 o 
 -23   3  12        0.16       -1.01      4.77 o 
 -22   3  12      366.64      370.48      8.72 o 
 -21   3  12      288.52      270.62      7.00 o 
 -20   3  12        1.20        0.92      4.83 o 
 -19   3  12       22.17       27.14      3.66 o 
 -18   3  12       17.71       14.61      3.45 o 
 -17   3  12        6.26       -0.13      2.86 o 
 -16   3  12       81.40      105.21      3.66 o 
 -15   3  12       17.00       22.68      2.62 o 
 -14   3  12       70.59       78.85      3.21 o 
 -13   3  12        1.58        0.01      2.79 o 
 -12   3  12        5.10        3.67      2.22 o 
 -11   3  12       41.69       36.18      3.01 o 
 -10   3  12      497.64      469.36      6.68 o 
  -9   3  12      582.88      578.36      8.05 o 
  -8   3  12     1094.13     1088.99     12.10 o 
  -7   3  12      399.06      395.79      7.39 o 
  -6   3  12      294.96      284.86      6.09 o 
  -5   3  12       39.47       40.60      3.36 o 
  -4   3  12       13.36        1.22      2.90 o 
  -3   3  12     1194.75     1216.86     11.76 o 
  -2   3  12       56.44       50.13      1.85 o 
  -1   3  12      149.50      127.35      2.72 o 
   0   3  12     1616.94     1668.14     10.83 o 
   1   3  12        0.08        0.84      1.52 o 
   2   3  12       65.39       85.86      2.13 o 
   3   3  12        2.26        2.99      1.80 o 
   4   3  12       95.12       82.43      2.30 o 
   5   3  12       44.82       45.56      2.17 o 
   6   3  12     1520.51     1544.07     11.62 o 
   7   3  12      115.10      135.49      3.53 o 
   8   3  12        1.07       -2.32      3.19 o 
   9   3  12     1073.03     1014.63     11.00 o 
  10   3  12      577.74      501.46      7.20 o 
  11   3  12      800.10      827.20      7.66 o 
  12   3  12       34.50       32.33      2.77 o 
  13   3  12        3.03       -0.28      2.76 o 
  14   3  12       14.96       16.37      3.23 o 
  15   3  12      136.85      137.83      4.82 o 
  16   3  12      199.15      197.07      8.14 o 
  17   3  12       11.04        3.34      4.51 o 
  18   3  12       78.71       90.57      5.92 o 
  19   3  12      207.03      220.32      8.44 o 
  20   3  12       64.83       57.22      6.91 o 
  21   3  12       31.78       31.60      6.60 o 
  22   3  12        0.21       -1.17      9.20 o 
  23   3  12       12.04       -2.75     13.77 o 
 -25   4  12        1.12        5.14      7.23 o 
 -24   4  12       40.78       40.09      7.89 o 
 -23   4  12       33.41       31.08      6.13 o 
 -22   4  12      350.70      336.51      7.81 o 
 -21   4  12       23.42       21.81      4.42 o 
 -20   4  12       34.41       36.93      4.04 o 
 -19   4  12      147.34      137.66      4.85 o 
 -18   4  12       14.55        8.08      3.58 o 
 -17   4  12       65.83       68.21      3.93 o 
 -16   4  12       13.23       26.73      2.84 o 
 -15   4  12       16.90       16.52      2.71 o 
 -14   4  12      420.94      417.60      5.55 o 
 -13   4  12        0.68       -2.32      2.32 o 
 -12   4  12      290.97      273.57      5.11 o 
 -11   4  12      235.35      257.50      5.55 o 
 -10   4  12      163.95      154.20      4.20 o 
  -9   4  12       33.51       25.07      3.08 o 
  -8   4  12        0.09        1.55      3.06 o 
  -7   4  12      181.50      140.17      4.20 o 
  -6   4  12       67.45       56.16      3.76 o 
  -5   4  12      145.41      147.51      4.81 o 
  -4   4  12      771.78      778.01      8.59 o 
  -3   4  12      972.24      875.88      7.90 o 
  -2   4  12      310.04      314.10      4.19 o 
  -1   4  12        5.60        8.60      1.87 o 
   0   4  12       81.00       78.27      2.01 o 
   1   4  12      545.98      554.19      6.33 o 
   2   4  12     4466.81     4258.02     25.73 o 
   3   4  12       64.72       45.52      2.40 o 
   4   4  12      299.84      302.97      4.51 o 
   5   4  12      801.31      729.13      9.63 o 
   6   4  12      613.20      565.01      9.03 o 
   7   4  12       15.24       14.95      3.80 o 
   8   4  12       68.13       63.15      3.52 o 
   9   4  12       20.87       27.15      3.29 o 
  10   4  12        1.23        4.22      3.19 o 
  11   4  12       46.93       30.93      3.44 o 
  12   4  12     1931.07     1817.75     16.09 o 
  13   4  12      247.28      243.46      7.22 o 
  14   4  12     1312.97     1219.16     11.28 o 
  15   4  12      839.09      873.26      9.21 o 
  16   4  12      195.44      197.27      5.14 o 
  17   4  12       23.12       16.33      3.82 o 
  18   4  12      300.54      309.49      7.51 o 
  19   4  12       39.42       38.68      4.29 o 
  20   4  12        0.08        1.37      4.17 o 
  21   4  12      170.69      180.42      6.64 o 
  22   4  12      107.43      103.88      7.50 o 
 -24   5  12       17.00       32.46      7.64 o 
 -23   5  12        0.06        2.09      5.19 o 
 -22   5  12       69.84       78.31      5.81 o 
 -21   5  12      236.31      256.10      7.37 o 
 -20   5  12        3.40        3.18      4.29 o 
 -19   5  12       82.94       65.64      4.86 o 
 -18   5  12       17.01       11.66      4.29 o 
 -17   5  12      297.15      301.75      7.32 o 
 -16   5  12      108.60      103.11      3.52 o 
 -15   5  12       48.66       38.50      3.05 o 
 -14   5  12       82.42       78.94      3.82 o 
 -13   5  12       70.76       77.91      2.92 o 
 -12   5  12      327.04      314.39      4.96 o 
 -11   5  12       58.41       60.62      3.08 o 
 -10   5  12        3.04        3.73      4.88 o 
  -9   5  12        0.00        1.24      4.31 o 
  -8   5  12       61.69       60.63      4.00 o 
  -7   5  12      158.24      139.25      4.68 o 
  -6   5  12     1145.19     1169.64     12.73 o 
  -5   5  12     3461.77     3268.26     28.29 o 
  -4   5  12        5.17        2.43      2.30 o 
  -3   5  12      916.18      920.31      9.56 o 
  -2   5  12       56.44       62.15      3.00 o 
  -1   5  12        0.31       -1.84      2.44 o 
   0   5  12      553.94      558.62      6.30 o 
   1   5  12      380.77      380.72      5.91 o 
   2   5  12      786.19      772.64      7.47 o 
   3   5  12      540.77      494.43      5.92 o 
   4   5  12      671.44      584.78      7.13 o 
   5   5  12      292.71      269.23      5.20 o 
   6   5  12       41.95       47.86      3.36 o 
   7   5  12       68.12       57.83      3.51 o 
   8   5  12      250.48      192.53      5.45 o 
   9   5  12      646.36      601.07      7.68 o 
  10   5  12       47.16       39.43      4.65 o 
  11   5  12      103.66      102.54      4.13 o 
  12   5  12       22.32       27.63      4.07 o 
  13   5  12       20.14       21.49      4.65 o 
  14   5  12        0.05        3.07      4.74 o 
  15   5  12      135.36      130.00      6.82 o 
  16   5  12       34.28       28.13      6.10 o 
  17   5  12       13.70       15.53      6.05 o 
  18   5  12      498.52      504.61      8.33 o 
  19   5  12       18.40       21.09      4.21 o 
  20   5  12      293.96      298.33      7.04 o 
  21   5  12       13.10       15.75      4.38 o 
 -22   6  12        2.88        4.08      5.34 o 
 -21   6  12       22.60       24.99      5.05 o 
 -20   6  12       45.69       49.33      5.87 o 
 -19   6  12       74.98       71.80      5.16 o 
 -18   6  12        3.84        7.00      6.13 o 
 -17   6  12      169.51      192.78      6.48 o 
 -16   6  12      311.28      300.12      6.90 o 
 -15   6  12        6.74        4.91      3.82 o 
 -14   6  12      106.56      115.94      4.10 o 
 -13   6  12      217.98      194.77      5.18 o 
 -12   6  12       24.13       30.19      3.05 o 
 -11   6  12       31.38       31.50      2.86 o 
 -10   6  12      115.33      128.93      4.04 o 
  -9   6  12        0.89        3.00      2.55 o 
  -8   6  12      627.34      514.03      6.61 o 
  -7   6  12       68.66       52.32      2.95 o 
  -6   6  12      369.79      394.23     10.31 o 
  -5   6  12       33.03       31.48      3.15 o 
  -4   6  12      386.15      385.84      6.29 o 
  -3   6  12       85.15       68.30      3.44 o 
  -2   6  12      522.26      524.13      8.56 o 
  -1   6  12      229.63      226.38      5.82 o 
   0   6  12       37.48       36.03      4.51 o 
   1   6  12     1090.53     1054.59     18.23 o 
   2   6  12      547.22      501.02      7.18 o 
   3   6  12       51.72       46.54      3.68 o 
   4   6  12      953.83      948.28     11.98 o 
   5   6  12        0.02        3.39      3.48 o 
   6   6  12      171.59      183.54      8.41 o 
   7   6  12       38.13       23.47      3.63 o 
   8   6  12        4.43        8.22      3.70 o 
   9   6  12      356.93      327.08     13.34 o 
  10   6  12        0.17        1.01      3.70 o 
  11   6  12       16.45       17.44      4.55 o 
  12   6  12        9.06        9.80      5.44 o 
  13   6  12        1.58       -5.47      5.47 o 
  14   6  12       46.80       54.47      7.31 o 
  15   6  12      103.46      111.46      6.76 o 
  16   6  12      193.10      205.96      9.50 o 
  17   6  12       37.35       36.33      7.71 o 
  18   6  12       33.83       34.28      7.63 o 
  19   6  12      300.16      362.89     21.48 o 
 -20   7  12       20.72       21.37      6.28 o 
 -19   7  12      168.08      201.61      7.11 o 
 -18   7  12       30.64       23.03      4.95 o 
 -17   7  12       21.25       19.00      4.39 o 
 -16   7  12      104.35      101.78      5.06 o 
 -15   7  12        3.19        1.34      4.13 o 
 -14   7  12        1.17       -0.73      4.54 o 
 -13   7  12      204.56      207.35      5.95 o 
 -12   7  12        0.62       -0.82      3.93 o 
 -11   7  12      246.26      241.52      6.40 o 
 -10   7  12      131.07      128.53      4.29 o 
  -9   7  12       66.40       62.01      3.73 o 
  -8   7  12       43.31       47.05      3.45 o 
  -7   7  12       82.52       71.52      3.78 o 
  -6   7  12        0.03        0.11      3.19 o 
  -5   7  12        3.01        1.33      3.13 o 
  -4   7  12        0.03       -2.13      3.32 o 
  -3   7  12       33.43       39.85      4.33 o 
  -2   7  12        4.67        5.96      4.23 o 
  -1   7  12       73.84       71.38      4.20 o 
   0   7  12       14.98       12.57      3.41 o 
   1   7  12      414.82      401.51      6.35 o 
   2   7  12      389.60      395.61      6.45 o 
   3   7  12      400.63      386.01      9.25 o 
   4   7  12       59.61       53.24      3.81 o 
   5   7  12       72.39       67.29      4.07 o 
   6   7  12      101.05       98.05      4.46 o 
   7   7  12       29.51       28.02      3.91 o 
   8   7  12       61.59       56.53      4.39 o 
   9   7  12       36.43       38.97      4.21 o 
  10   7  12       45.06       40.95      4.82 o 
  11   7  12        6.22        7.57      4.58 o 
  12   7  12       38.72       45.81      6.13 o 
  13   7  12       39.52       31.04      6.07 o 
  14   7  12        4.50        5.99      6.03 o 
  15   7  12       52.14       64.99      6.79 o 
  16   7  12        0.06       -5.49      9.09 o 
  17   7  12       45.90       63.74     23.13 o 
 -18   8  12        2.25        2.80      5.95 o 
 -17   8  12       22.91       27.34      5.25 o 
 -16   8  12       51.51       49.18      5.17 o 
 -15   8  12       92.08      107.66      5.38 o 
 -14   8  12       85.83       82.41      5.41 o 
 -13   8  12        0.44       -2.27      4.54 o 
 -12   8  12       27.56       19.41      5.02 o 
 -11   8  12       26.70       23.20      4.51 o 
 -10   8  12      270.44      254.83      7.42 o 
  -9   8  12      230.20      192.89      6.57 o 
  -8   8  12       23.13       17.53      6.05 o 
  -7   8  12        0.74       -4.32      4.32 o 
  -6   8  12       18.34       22.10      6.31 o 
  -5   8  12      121.34      110.11      5.51 o 
  -4   8  12      237.19      230.07      9.74 o 
  -3   8  12       78.51       96.03      5.74 o 
  -2   8  12       45.27       37.40      4.36 o 
  -1   8  12        0.45       -2.86      4.06 o 
   0   8  12        0.56       -0.14      4.08 o 
   1   8  12      807.87      788.31     13.21 o 
   2   8  12      153.55      172.66      4.81 o 
   3   8  12      151.38      138.76      4.73 o 
   4   8  12       13.10        5.79      3.74 o 
   5   8  12       20.15       17.23      3.84 o 
   6   8  12       51.03       43.77      4.08 o 
   7   8  12      178.63      175.07      5.10 o 
   8   8  12        0.38       -2.92      4.11 o 
   9   8  12        6.98       11.50      4.24 o 
  10   8  12       25.50       35.42      5.51 o 
  11   8  12      114.43      106.77      6.24 o 
  12   8  12       21.83       29.31      5.73 o 
  13   8  12      286.89      311.70     15.58 o 
  14   8  12        0.05        3.82      7.47 o 
  15   8  12      154.05      161.87     12.65 o 
 -14   9  12       27.66       23.13      6.40 o 
 -13   9  12      176.80      162.43      7.25 o 
 -12   9  12       63.91       60.64      7.00 o 
 -11   9  12       70.99       62.36      5.52 o 
 -10   9  12      204.35      197.66      7.23 o 
  -9   9  12      111.19      108.37      5.98 o 
  -8   9  12        8.27       19.05      4.95 o 
  -7   9  12        5.64       13.85      4.95 o 
  -6   9  12       92.73       68.72      5.54 o 
  -5   9  12        4.62        1.06      4.35 o 
  -4   9  12       24.85       27.29      4.66 o 
  -3   9  12      497.51      492.60     13.25 o 
  -2   9  12       65.71       61.92      4.83 o 
  -1   9  12       99.55      102.05      5.24 o 
   0   9  12       21.05       15.87      4.50 o 
   1   9  12        1.71       -4.35      4.35 o 
   2   9  12       13.77       17.14      4.57 o 
   3   9  12        0.09       -2.01      4.38 o 
   4   9  12       89.10       87.27      5.17 o 
   5   9  12      327.60      330.61      6.96 o 
   6   9  12      106.54      110.54      4.90 o 
   7   9  12        0.25       -2.00      4.34 o 
   8   9  12        0.05        6.75      6.02 o 
   9   9  12        4.17       -0.88      6.11 o 
  10   9  12       25.44       27.09      6.52 o 
  11   9  12        0.68        0.97      6.47 o 
  -9  10  12       47.99       61.30     25.88 o 
  -8  10  12        0.02       -6.58      6.58 o 
  -7  10  12      241.20      226.87      8.41 o 
  -6  10  12       39.69       40.12      5.55 o 
  -5  10  12        0.36       -5.08      5.08 o 
  -4  10  12      242.66      212.59      7.50 o 
  -3  10  12      156.82      169.69      6.66 o 
  -2  10  12      230.56      246.85      7.69 o 
  -1  10  12       34.98       28.61      5.39 o 
   0  10  12       31.56       41.50      5.44 o 
   1  10  12       20.74       26.81      5.30 o 
   2  10  12        0.55        4.27      5.10 o 
   3  10  12      547.00      594.79     12.82 o 
   4  10  12       30.08       25.89      5.14 o 
   5  10  12      134.37      129.13      6.60 o 
   6  10  12        2.07        4.96     15.97 o 
 -27   0  13       57.26       72.62      9.13 o 
 -25   0  13      671.94      781.31     16.73 o 
 -23   0  13      291.90      298.78     19.27 o 
 -21   0  13       12.88       12.97      7.16 o 
 -19   0  13       43.52       46.31      5.45 o 
 -17   0  13     3290.00     3217.22     38.46 o 
 -15   0  13     2162.20     2167.35     26.58 o 
 -13   0  13       27.52       25.18      2.81 o 
 -11   0  13      491.78      536.32      6.91 o 
  -9   0  13     2422.71     2176.07     18.82 o 
  -7   0  13       84.00       90.04      3.32 o 
  -5   0  13      524.71      589.01      7.26 o 
  -3   0  13       61.01       84.22      2.32 o 
  -1   0  13       36.72       36.68      2.26 o 
   1   0  13      718.47      789.55      8.18 o 
   3   0  13      689.57      650.94      8.20 o 
   5   0  13      193.01      228.99      5.53 o 
   7   0  13     2389.95     2247.86     22.57 o 
   9   0  13     2620.35     2383.39     22.76 o 
  11   0  13      859.01      994.49     11.69 o 
  13   0  13        0.13        0.96      3.74 o 
  15   0  13      109.45       89.52      8.18 o 
  17   0  13        6.57        1.07      7.98 o 
  19   0  13       17.04        2.75     12.11 o 
  21   0  13      499.61      552.04     17.52 o 
  23   0  13        0.07        7.71     12.11 o 
 -27   1  13       34.82       53.16      8.74 o 
 -26   1  13       35.17       45.60      7.47 o 
 -25   1  13      210.95      206.60      7.41 o 
 -24   1  13       98.87       96.02      5.55 o 
 -23   1  13       98.95       93.97      5.41 o 
 -22   1  13        5.24        5.37      3.62 o 
 -21   1  13        2.41        2.53      3.54 o 
 -20   1  13      187.67      183.36      5.61 o 
 -19   1  13       64.83       70.08      3.81 o 
 -18   1  13      112.30      114.46      4.13 o 
 -17   1  13       71.47       75.47      3.24 o 
 -16   1  13      571.09      607.10      8.14 o 
 -15   1  13      388.03      366.87      4.64 o 
 -14   1  13       90.75       87.92      2.41 o 
 -13   1  13       83.32       83.92      2.40 o 
 -12   1  13      513.35      477.02      4.81 o 
 -11   1  13      438.78      442.72      4.56 o 
 -10   1  13      186.70      202.52      3.35 o 
  -9   1  13        3.75        2.80      1.61 o 
  -8   1  13      369.95      375.32      4.22 o 
  -7   1  13      293.89      280.33      3.38 o 
  -6   1  13       41.16       58.23      1.76 o 
  -5   1  13     1228.31     1257.63      8.07 o 
  -4   1  13       35.59       54.20      1.54 o 
  -3   1  13      449.94      443.31      3.94 o 
  -2   1  13      833.05      845.90      6.13 o 
  -1   1  13      886.19      942.40      6.73 o 
   0   1  13        1.73        5.66      1.61 o 
   1   1  13       54.13       58.01      1.79 o 
   2   1  13      184.03      182.36      3.30 o 
   3   1  13      320.11      318.62      3.73 o 
   4   1  13     1579.53     1425.15     10.08 o 
   5   1  13        9.35       11.31      2.07 o 
   6   1  13        8.51        9.52      2.16 o 
   7   1  13      524.39      476.26      5.53 o 
   8   1  13       76.12       96.53      2.68 o 
   9   1  13      163.63      131.64      3.43 o 
  10   1  13      379.63      343.80      4.78 o 
  11   1  13       80.12       59.37      2.88 o 
  12   1  13      349.18      358.85      5.26 o 
  13   1  13      937.67      835.13     10.51 o 
  14   1  13       82.12       76.91      3.95 o 
  15   1  13       30.14       21.81      3.97 o 
  16   1  13       92.92       93.55      6.47 o 
  17   1  13        7.78       10.23      5.64 o 
  18   1  13        3.67        6.90      5.98 o 
  19   1  13       29.99       17.76      6.03 o 
  20   1  13      166.00      144.18      7.62 o 
  21   1  13       22.64       23.08      6.59 o 
  22   1  13      138.90      150.60      8.33 o 
  23   1  13        8.22       18.17     12.67 o 
 -26   2  13      109.35       90.87      6.19 o 
 -25   2  13      116.41      118.75      6.22 o 
 -24   2  13       95.04       95.86      6.61 o 
 -23   2  13       19.64       23.80      4.82 o 
 -22   2  13      258.91      273.30      8.32 o 
 -21   2  13        6.50        4.61      4.31 o 
 -20   2  13        8.41        8.06      3.78 o 
 -19   2  13      105.06       94.62      4.56 o 
 -18   2  13      999.86      984.00     11.81 o 
 -17   2  13       13.83       15.36      3.24 o 
 -16   2  13      941.77      941.05     10.11 o 
 -15   2  13     1263.16     1270.57     10.70 o 
 -14   2  13      385.98      382.21      4.85 o 
 -13   2  13       32.56       28.96      2.25 o 
 -12   2  13     1483.79     1436.53     11.53 o 
 -11   2  13       94.33       78.84      2.31 o 
 -10   2  13      317.69      358.11      5.96 o 
  -9   2  13       38.45       32.54      2.24 o 
  -8   2  13      943.77      906.94      8.09 o 
  -7   2  13      121.45       75.88      2.93 o 
  -6   2  13      873.96      828.19      7.50 o 
  -5   2  13      149.94      150.05      3.77 o 
  -4   2  13        1.00       -1.35      2.48 o 
  -3   2  13      261.19      301.72      3.63 o 
  -2   2  13      117.34      134.62      2.20 o 
  -1   2  13       84.63       81.95      2.42 o 
   0   2  13      292.37      264.34      3.64 o 
   1   2  13      236.52      206.97      3.15 o 
   2   2  13       50.93       75.77      2.14 o 
   3   2  13     3816.20     3911.01     30.51 o 
   4   2  13      364.02      360.37      5.05 o 
   5   2  13      125.52      136.66      3.03 o 
   6   2  13     1335.70     1337.30     15.26 o 
   7   2  13      631.74      573.51      7.54 o 
   8   2  13      366.37      352.53      5.12 o 
   9   2  13       32.65       20.74      2.79 o 
  10   2  13     1287.42     1122.37     10.27 o 
  11   2  13       21.28       37.70      3.13 o 
  12   2  13      238.95      211.62      5.12 o 
  13   2  13      100.14      107.55      3.94 o 
  14   2  13       14.70       14.37      3.44 o 
  15   2  13       74.95       68.99      4.77 o 
  16   2  13      291.12      311.92      7.62 o 
  17   2  13        2.30        3.73      7.17 o 
  18   2  13      123.43      137.73     11.29 o 
  19   2  13      216.95      238.49      8.77 o 
  20   2  13      193.66      219.31      8.51 o 
  21   2  13       46.83       66.54     11.37 o 
  22   2  13      223.39      232.62      9.28 o 
 -26   3  13        0.95        7.13      6.11 o 
 -25   3  13      310.64      329.29      9.24 o 
 -24   3  13       17.72       10.88      6.40 o 
 -23   3  13        4.65        6.48      4.91 o 
 -22   3  13      111.25      114.56      5.86 o 
 -21   3  13      100.57      106.96      5.10 o 
 -20   3  13      332.88      323.86      7.11 o 
 -19   3  13        2.47       -1.58      3.64 o 
 -18   3  13      172.79      183.93      5.14 o 
 -17   3  13     1387.58     1347.88     14.88 o 
 -16   3  13      267.02      270.39      7.26 o 
 -15   3  13      742.99      742.72      7.51 o 
 -14   3  13      215.78      220.20      4.50 o 
 -13   3  13        0.02       -2.08      2.10 o 
 -12   3  13        4.06        5.57      2.93 o 
 -11   3  13       52.53       56.66      3.19 o 
 -10   3  13      212.27      199.50      5.22 o 
  -9   3  13      623.81      655.50      8.27 o 
  -8   3  13      182.29      212.80      5.70 o 
  -7   3  13      228.45      238.36      5.37 o 
  -6   3  13       69.28       70.83      3.53 o 
  -5   3  13      420.03      386.22      6.76 o 
  -4   3  13      446.79      442.88      7.59 o 
  -3   3  13      228.90      200.00      4.41 o 
  -2   3  13       47.61       46.90      1.97 o 
  -1   3  13      192.27      192.97      5.36 o 
   0   3  13     1653.53     1557.76     10.77 o 
   1   3  13      100.75      101.59      2.40 o 
   2   3  13     1218.64     1141.15      8.40 o 
   3   3  13      538.21      522.97      7.34 o 
   4   3  13      187.86      175.30      3.55 o 
   5   3  13        0.11        0.97      2.24 o 
   6   3  13      139.99      120.30      3.60 o 
   7   3  13      337.20      283.57      4.96 o 
   8   3  13      478.86      429.37      9.51 o 
   9   3  13       81.19       66.08      3.93 o 
  10   3  13      520.67      477.37      9.69 o 
  11   3  13       40.39       29.41      4.39 o 
  12   3  13      691.38      690.07      9.97 o 
  13   3  13      319.35      326.19      5.01 o 
  14   3  13       82.32       91.54      3.59 o 
  15   3  13      582.96      552.52      7.19 o 
  16   3  13      101.79       96.08      4.27 o 
  17   3  13      311.93      315.69      7.53 o 
  18   3  13        5.59        1.60      4.77 o 
  19   3  13       18.41        9.56      4.94 o 
  20   3  13       24.38       33.89      6.46 o 
  21   3  13      419.22      443.88     12.72 o 
  22   3  13      133.10      136.47     11.27 o 
 -25   4  13       56.64       53.36      8.26 o 
 -24   4  13       10.78        4.55      6.07 o 
 -23   4  13        4.03       -5.51      6.60 o 
 -22   4  13       82.65       87.77      5.11 o 
 -21   4  13      146.85      152.19      5.80 o 
 -20   4  13       24.24       15.31      4.05 o 
 -19   4  13      110.85      104.28      4.49 o 
 -18   4  13      201.31      218.02      5.79 o 
 -17   4  13      104.52       89.58      4.19 o 
 -16   4  13       60.84       59.08      3.48 o 
 -15   4  13      206.76      203.63      5.75 o 
 -14   4  13      281.89      289.64      5.96 o 
 -13   4  13      130.82      146.59      3.77 o 
 -12   4  13      809.19      737.80      8.61 o 
 -11   4  13        0.03        2.78      3.08 o 
 -10   4  13       80.78       79.38      3.67 o 
  -9   4  13       13.17       15.44      3.89 o 
  -8   4  13      412.65      330.85      6.20 o 
  -7   4  13        3.72        9.95      3.25 o 
  -6   4  13      397.00      364.92      7.00 o 
  -5   4  13      340.60      324.49      6.79 o 
  -4   4  13      419.62      389.76      6.55 o 
  -3   4  13     1629.81     1511.46     12.20 o 
  -2   4  13        6.90        8.74      2.04 o 
  -1   4  13      164.54      152.94      3.39 o 
   0   4  13      432.86      401.29      5.47 o 
   1   4  13     1377.17     1341.85      9.50 o 
   2   4  13      138.10      143.96      3.25 o 
   3   4  13     1631.10     1567.37     11.78 o 
   4   4  13      416.36      417.25      5.22 o 
   5   4  13     1479.94     1406.24     12.64 o 
   6   4  13       97.79       89.93      3.87 o 
   7   4  13       30.44       33.93      3.70 o 
   8   4  13     1210.20     1171.65     12.29 o 
   9   4  13      671.23      619.08     11.45 o 
  10   4  13      749.69      665.83     13.75 o 
  11   4  13      100.17       93.55      4.49 o 
  12   4  13      227.72      216.60      5.43 o 
  13   4  13       12.14       14.73      4.07 o 
  14   4  13      390.05      390.65      8.60 o 
  15   4  13      102.49       96.48      5.59 o 
  16   4  13        2.46       -2.99      2.99 o 
  17   4  13       15.22       12.99      3.38 o 
  18   4  13       16.03       21.79      3.83 o 
  19   4  13       10.68        7.77      3.88 o 
  20   4  13        3.46        5.67      4.14 o 
  21   4  13      423.70      454.45     10.01 o 
 -23   5  13       24.33       33.53      6.27 o 
 -22   5  13      325.92      327.90      9.02 o 
 -21   5  13       33.32       28.86      7.47 o 
 -20   5  13        0.74       -3.56      4.29 o 
 -19   5  13      359.48      371.02      8.07 o 
 -18   5  13        7.12        4.54      4.75 o 
 -17   5  13        0.04       -0.84      3.68 o 
 -16   5  13      622.42      629.50      7.39 o 
 -15   5  13     1015.30     1000.65     10.31 o 
 -14   5  13      117.68      128.58      3.80 o 
 -13   5  13      351.18      359.52      5.31 o 
 -12   5  13      213.86      199.27      5.75 o 
 -11   5  13      335.78      329.05      7.63 o 
 -10   5  13     2596.54     2428.58     22.86 o 
  -9   5  13       46.22       33.05      4.00 o 
  -8   5  13        1.86        1.01      3.67 o 
  -7   5  13      270.28      261.21      6.39 o 
  -6   5  13      462.83      471.52      8.43 o 
  -5   5  13      857.47      799.06      9.24 o 
  -4   5  13      493.51      453.50      6.19 o 
  -3   5  13      232.58      220.95      5.42 o 
  -2   5  13      988.08      948.17     12.23 o 
  -1   5  13      886.22      866.87      8.61 o 
   0   5  13      588.21      596.48      7.49 o 
   1   5  13       68.12       59.79      3.03 o 
   2   5  13        3.30        2.56      2.92 o 
   3   5  13      355.55      338.43      6.73 o 
   4   5  13        6.78        8.37      3.63 o 
   5   5  13      253.28      246.47      6.33 o 
   6   5  13       50.95       41.30      4.27 o 
   7   5  13      827.70      755.19      9.40 o 
   8   5  13       31.95       41.03      3.97 o 
   9   5  13      245.73      254.15      5.60 o 
  10   5  13        1.81        2.13      3.48 o 
  11   5  13        5.15       -0.34      3.52 o 
  12   5  13       44.00       29.13      4.27 o 
  13   5  13      351.49      375.88      8.37 o 
  14   5  13      129.86      127.01      6.03 o 
  15   5  13        7.79        7.79      4.95 o 
  16   5  13        4.92       20.42      6.10 o 
  17   5  13      199.61      175.05      8.11 o 
  18   5  13        0.01       -5.96      5.96 o 
  19   5  13       27.76       33.29      6.79 o 
  20   5  13       55.91       63.51     10.88 o 
 -22   6  13       13.35        9.85      6.01 o 
 -21   6  13        8.20        5.17      5.30 o 
 -20   6  13       34.42       47.80      4.98 o 
 -19   6  13       17.69       25.60      4.71 o 
 -18   6  13        2.46        2.22      4.38 o 
 -17   6  13      200.06      218.89      6.53 o 
 -16   6  13      205.97      200.53      5.75 o 
 -15   6  13       59.84       55.38      4.21 o 
 -14   6  13       46.79       53.24      3.37 o 
 -13   6  13     1089.35     1039.05     11.41 o 
 -12   6  13       16.36       23.50      3.16 o 
 -11   6  13      453.99      439.06      7.04 o 
 -10   6  13        1.15       -0.70      2.58 o 
  -9   6  13        0.48        2.76      2.58 o 
  -8   6  13      249.06      224.60      4.70 o 
  -7   6  13      447.36      415.02      5.97 o 
  -6   6  13        9.79        1.15      3.89 o 
  -5   6  13      413.78      403.12      6.31 o 
  -4   6  13        0.63       -0.28      2.97 o 
  -3   6  13       38.49       31.27      3.59 o 
  -2   6  13     1257.10     1218.18     14.91 o 
  -1   6  13     1577.68     1519.55     18.30 o 
   0   6  13      605.01      519.61      8.10 o 
   1   6  13       23.41       16.01      3.49 o 
   2   6  13     1399.51     1330.51     15.52 o 
   3   6  13       64.70       60.70      4.14 o 
   4   6  13        0.06       -2.06      4.06 o 
   5   6  13       32.94       27.07      3.68 o 
   6   6  13        6.14       11.61      3.67 o 
   7   6  13      547.16      505.69      7.54 o 
   8   6  13        2.38        3.53      3.76 o 
   9   6  13      278.04      287.69      9.48 o 
  10   6  13       62.03       58.69      4.44 o 
  11   6  13       32.45       34.51      4.76 o 
  12   6  13       91.67       98.71      5.51 o 
  13   6  13      249.30      275.66      9.02 o 
  14   6  13       25.42       28.58      5.93 o 
  15   6  13      189.56      184.36      7.87 o 
  16   6  13      226.85      235.23     12.57 o 
  17   6  13      212.18      229.59     10.04 o 
  18   6  13       53.59       45.70     15.42 o 
 -20   7  13        1.61        0.96      5.42 o 
 -19   7  13      337.29      355.54     11.29 o 
 -18   7  13        0.14        3.66      4.80 o 
 -17   7  13       75.52       74.77      4.87 o 
 -16   7  13      235.74      241.21      6.51 o 
 -15   7  13       16.29       18.54      4.79 o 
 -14   7  13      284.03      271.70      6.98 o 
 -13   7  13       44.78       48.46      4.32 o 
 -12   7  13        3.96        7.09      3.80 o 
 -11   7  13     1115.41     1080.50     11.20 o 
 -10   7  13       61.40       53.44      3.38 o 
  -9   7  13        2.92        1.82      3.18 o 
  -8   7  13        0.07       -2.59      3.15 o 
  -7   7  13        0.67        2.60      3.17 o 
  -6   7  13      199.25      170.57      6.22 o 
  -5   7  13       12.91        7.14      3.39 o 
  -4   7  13        5.46        5.08      3.94 o 
  -3   7  13        0.37       -0.43      4.86 o 
  -2   7  13        0.86       -4.01      4.01 o 
  -1   7  13      267.57      244.61      6.82 o 
   0   7  13      144.82      134.55      5.56 o 
   1   7  13        0.24        1.82      3.36 o 
   2   7  13       34.01       31.61      3.46 o 
   3   7  13      632.91      610.19      8.25 o 
   4   7  13      239.23      233.17      6.32 o 
   5   7  13        0.79       -3.71      3.71 o 
   6   7  13      549.07      544.55      8.06 o 
   7   7  13      368.38      382.17      7.08 o 
   8   7  13       24.37       26.84      4.06 o 
   9   7  13      110.05      110.80      6.38 o 
  10   7  13       43.47       53.39      7.27 o 
  11   7  13      201.60      206.01      9.75 o 
  12   7  13       36.33       34.85      5.82 o 
  13   7  13        5.95       -1.39      5.73 o 
  14   7  13        0.13        1.73      7.47 o 
  15   7  13       58.59       71.66      7.06 o 
  16   7  13      285.87      316.08     20.93 o 
 -17   8  13       13.59       23.01      5.10 o 
 -16   8  13       72.29       77.80      5.58 o 
 -15   8  13      381.75      412.71      8.51 o 
 -14   8  13       16.65       16.21      5.54 o 
 -13   8  13       74.91       83.47      5.24 o 
 -12   8  13        1.15        9.28      4.52 o 
 -11   8  13        9.01        4.07      4.46 o 
 -10   8  13       70.79       57.64      5.14 o 
  -9   8  13       99.60       90.77      5.24 o 
  -8   8  13      124.73      118.40      7.82 o 
  -7   8  13       22.19       17.09      4.48 o 
  -6   8  13      310.62      328.89      8.03 o 
  -5   8  13      619.69      577.55      9.86 o 
  -4   8  13       80.18       74.88      5.18 o 
  -3   8  13      378.41      413.00      8.88 o 
  -2   8  13       28.68       20.35      4.72 o 
  -1   8  13       44.78       41.74      5.17 o 
   0   8  13      547.39      537.72      8.72 o 
   1   8  13       23.12       29.87      4.34 o 
   2   8  13        0.00        2.26      4.16 o 
   3   8  13        1.27        3.42      4.11 o 
   4   8  13      129.24      137.59      4.77 o 
   5   8  13        2.01        4.28      3.78 o 
   6   8  13        5.41       -0.26      3.80 o 
   7   8  13        5.81        0.03      3.85 o 
   8   8  13       54.10       61.73      4.80 o 
   9   8  13       81.68       74.73      4.95 o 
  10   8  13       23.99       31.67      4.70 o 
  11   8  13        1.76        6.09      5.27 o 
  12   8  13      146.64      132.40      6.83 o 
  13   8  13       96.54       88.94      7.32 o 
  14   8  13       51.83       51.23     15.32 o 
 -13   9  13        0.48        7.37      5.99 o 
 -12   9  13        0.09       -5.45      5.45 o 
 -11   9  13        0.39       -2.50      4.95 o 
 -10   9  13       22.20       10.08      4.93 o 
  -9   9  13      213.00      188.55      7.10 o 
  -8   9  13      183.02      175.84      7.03 o 
  -7   9  13       48.00       52.17      5.93 o 
  -6   9  13       39.67       44.54      5.31 o 
  -5   9  13        1.37        2.91      4.88 o 
  -4   9  13        4.90        6.21      5.05 o 
  -3   9  13       12.07       12.68      4.37 o 
  -2   9  13        1.31       -0.06      4.41 o 
  -1   9  13      137.62      134.01      5.61 o 
   0   9  13       68.10       62.74      5.04 o 
   1   9  13       57.38       63.53      6.53 o 
   2   9  13      613.85      638.50      9.95 o 
   3   9  13      156.93      170.07      6.47 o 
   4   9  13      101.71      121.82      6.14 o 
   5   9  13      162.09      181.79      7.35 o 
   6   9  13       42.14       50.89      4.94 o 
   7   9  13       13.44        7.27      5.13 o 
   8   9  13        3.93       -3.91      5.19 o 
   9   9  13        4.48        2.17      6.26 o 
  10   9  13       11.46       12.17      7.23 o 
  -7  10  13       68.67       83.12      7.56 o 
  -6  10  13       25.85       32.04      6.98 o 
  -5  10  13      169.42      182.82      7.43 o 
  -4  10  13       43.10       39.18      5.92 o 
  -3  10  13       14.83       15.91      5.94 o 
  -2  10  13      183.37      200.84      7.15 o 
  -1  10  13        9.59        9.30      5.22 o 
   0  10  13      206.06      202.45      7.22 o 
   1  10  13       24.39       29.80      5.50 o 
   2  10  13        1.29       -2.85      5.17 o 
   3  10  13      198.18      208.50      7.24 o 
   4  10  13       93.47       99.12     17.62 o 
 -26   0  14       21.94       17.46     10.46 o 
 -24   0  14       22.64       13.07      7.13 o 
 -22   0  14       88.09       79.50      6.59 o 
 -20   0  14      953.78      954.11     17.30 o 
 -18   0  14        0.81       19.27      5.02 o 
 -16   0  14       44.41       42.49      4.13 o 
 -14   0  14      193.52      188.02      8.35 o 
 -12   0  14      909.35      925.96      9.44 o 
 -10   0  14     3250.00     3151.75     26.69 o 
  -8   0  14      232.41      219.18      5.46 o 
  -6   0  14      303.10      304.50      4.70 o 
  -4   0  14      118.68      151.81      3.68 o 
  -2   0  14     1135.02     1215.39     11.21 o 
   0   0  14     1515.50     1441.03     14.27 o 
   2   0  14        2.21        7.79      2.76 o 
   4   0  14     2218.25     2257.02     21.70 o 
   6   0  14      745.18      765.78      8.98 o 
   8   0  14     3597.29     3373.32     41.47 o 
  10   0  14        6.86        0.42      3.60 o 
  12   0  14       20.55       19.08      3.90 o 
  14   0  14      222.02      195.71      7.12 o 
  16   0  14       39.61       32.07      8.57 o 
  18   0  14      953.34      928.20     33.87 o 
  20   0  14       72.02       85.09      9.92 o 
  22   0  14     1240.28     1203.20     36.89 o 
 -26   1  14       27.34       28.37      5.36 o 
 -25   1  14      147.55      152.13      6.48 o 
 -24   1  14       69.30       81.70      5.52 o 
 -23   1  14      328.27      331.51      8.43 o 
 -22   1  14      487.10      480.58      9.34 o 
 -21   1  14      317.27      305.43      7.68 o 
 -20   1  14        4.66        7.89      4.19 o 
 -19   1  14      115.72      111.83      3.91 o 
 -18   1  14      428.62      413.36      6.19 o 
 -17   1  14      113.36      118.33      3.81 o 
 -16   1  14      653.21      625.26      6.89 o 
 -15   1  14      259.79      266.22      4.95 o 
 -14   1  14      102.02      119.26      3.04 o 
 -13   1  14      982.24      958.81      8.58 o 
 -12   1  14       63.13       67.08      2.41 o 
 -11   1  14       69.96       83.11      2.51 o 
 -10   1  14       18.92       16.05      1.85 o 
  -9   1  14       21.01       25.99      2.91 o 
  -8   1  14     6026.13     6060.64     38.11 o 
  -7   1  14       95.44       85.06      2.48 o 
  -6   1  14       27.43       17.61      1.65 o 
  -5   1  14      803.23      793.47      6.01 o 
  -4   1  14      161.07      148.61      2.43 o 
  -3   1  14      500.03      514.27      4.46 o 
  -2   1  14      845.68      843.74      6.60 o 
  -1   1  14      168.10      143.70      2.80 o 
   0   1  14        0.65        0.79      1.62 o 
   1   1  14      498.88      478.14      4.33 o 
   2   1  14       10.93        4.84      1.88 o 
   3   1  14      224.13      204.32      3.87 o 
   4   1  14       41.06       50.16      2.26 o 
   5   1  14      585.05      603.62      6.21 o 
   6   1  14     1833.01     1822.09     13.52 o 
   7   1  14      140.10      132.27      4.20 o 
   8   1  14     2164.05     2178.76     17.79 o 
   9   1  14      614.00      615.35      5.97 o 
  10   1  14     1013.90      914.24      7.75 o 
  11   1  14      356.56      339.87      4.95 o 
  12   1  14      289.51      265.75      4.88 o 
  13   1  14       43.60       37.60      3.37 o 
  14   1  14       67.68       69.36      4.01 o 
  15   1  14        4.33       12.84      3.90 o 
  16   1  14      819.30      789.68     11.21 o 
  17   1  14       19.68       19.68      5.84 o 
  18   1  14      357.14      353.27     10.04 o 
  19   1  14       61.98       66.16      6.79 o 
  20   1  14      213.06      211.71      8.59 o 
  21   1  14       47.77       52.40      6.92 o 
  22   1  14        2.31        8.54      9.73 o 
 -26   2  14       60.00       77.61      5.91 o 
 -25   2  14        5.78       15.27      5.17 o 
 -24   2  14       13.44       21.42      5.10 o 
 -23   2  14      162.51      172.35      6.72 o 
 -22   2  14      251.74      256.50     11.29 o 
 -21   2  14      194.75      184.03      6.37 o 
 -20   2  14       18.78       20.67      3.95 o 
 -19   2  14       47.06       48.82      3.99 o 
 -18   2  14       22.58       28.19      3.74 o 
 -17   2  14      402.02      377.23      9.41 o 
 -16   2  14      546.22      615.98      7.21 o 
 -15   2  14       31.28       40.31      2.61 o 
 -14   2  14       22.63       21.32      2.24 o 
 -13   2  14        5.79        5.61      2.10 o 
 -12   2  14      137.75      137.82      3.36 o 
 -11   2  14     1067.22     1086.71      9.23 o 
 -10   2  14      264.81      275.80      5.68 o 
  -9   2  14      651.37      611.84      9.93 o 
  -8   2  14     1660.02     1747.83     16.19 o 
  -7   2  14     5294.43     5123.31     36.70 o 
  -6   2  14       38.22       40.60      2.26 o 
  -5   2  14        3.21        7.78      2.08 o 
  -4   2  14      864.62      870.03      7.01 o 
  -3   2  14      238.55      226.71      3.34 o 
  -2   2  14      163.55      154.08      2.81 o 
  -1   2  14      237.17      231.68      3.13 o 
   0   2  14     1190.12     1124.34      8.34 o 
   1   2  14      598.29      493.81      9.11 o 
   2   2  14     1764.32     1843.00     12.53 o 
   3   2  14       80.96       82.23      2.52 o 
   4   2  14     1142.53     1067.44      8.24 o 
   5   2  14      945.37      871.62      7.71 o 
   6   2  14      709.61      610.47      9.20 o 
   7   2  14      133.42      119.27      3.31 o 
   8   2  14      385.33      369.91      5.27 o 
   9   2  14     1023.73     1065.57     11.87 o 
  10   2  14     3054.61     2788.17     21.61 o 
  11   2  14      100.29      114.52      3.90 o 
  12   2  14       60.59       68.56      3.52 o 
  13   2  14      289.83      271.01      5.71 o 
  14   2  14      179.24      180.07      6.49 o 
  15   2  14       17.62       15.55      4.46 o 
  16   2  14       43.56       34.48      4.75 o 
  17   2  14       41.08       42.95      6.17 o 
  18   2  14      180.72      184.62      6.74 o 
  19   2  14       38.80       38.02      6.52 o 
  20   2  14      293.08      297.33      9.87 o 
  21   2  14        1.11        2.24      6.52 o 
  22   2  14      108.92      109.58     15.42 o 
 -25   3  14       46.63       55.40      5.84 o 
 -24   3  14      113.01      122.33      6.22 o 
 -23   3  14      164.29      185.30      7.02 o 
 -22   3  14       22.11       13.40      4.76 o 
 -21   3  14       11.93       10.84      4.08 o 
 -20   3  14      643.96      648.83      9.63 o 
 -19   3  14      715.34      689.42      9.79 o 
 -18   3  14       17.01        9.68      3.66 o 
 -17   3  14      255.14      260.71      5.27 o 
 -16   3  14        3.55       -0.05      3.18 o 
 -15   3  14       18.77       23.34      2.96 o 
 -14   3  14      185.88      162.18      3.90 o 
 -13   3  14       87.81       79.29      2.51 o 
 -12   3  14      456.17      457.03      9.86 o 
 -11   3  14     1600.98     1549.10     15.09 o 
 -10   3  14      262.38      231.13      5.70 o 
  -9   3  14       39.51       34.44      3.40 o 
  -8   3  14     2807.14     2686.70     23.82 o 
  -7   3  14      281.25      269.39      5.77 o 
  -6   3  14      438.31      446.30      6.79 o 
  -5   3  14     1805.09     1674.42     17.74 o 
  -4   3  14      439.71      478.57      6.45 o 
  -3   3  14      261.13      236.88      3.97 o 
  -2   3  14      841.99      807.24      7.06 o 
  -1   3  14      436.21      426.08      5.29 o 
   0   3  14      540.36      513.08      5.92 o 
   1   3  14     1214.21     1257.85      8.72 o 
   2   3  14       90.25       94.28      3.37 o 
   3   3  14      553.09      555.64      5.38 o 
   4   3  14     1443.32     1312.43      9.77 o 
   5   3  14     1778.74     1757.33     13.22 o 
   6   3  14      644.29      659.39      7.73 o 
   7   3  14      103.07       88.84      3.21 o 
   8   3  14      128.24      149.10      4.20 o 
   9   3  14      418.29      430.40      7.09 o 
  10   3  14     2183.49     2108.14     22.33 o 
  11   3  14       38.72       40.69      4.05 o 
  12   3  14      836.87      789.93      9.98 o 
  13   3  14      526.18      538.87      8.44 o 
  14   3  14      189.78      199.61      6.54 o 
  15   3  14        0.25        0.34      3.02 o 
  16   3  14        3.53        0.57      3.51 o 
  17   3  14      384.85      376.92      7.51 o 
  18   3  14       30.71       25.81      4.02 o 
  19   3  14      116.35      121.54      4.87 o 
  20   3  14      168.83      209.43      6.32 o 
  21   3  14       53.90       63.11      7.61 o 
  22   3  14      341.90      414.21     13.24 o 
 -24   4  14      179.63      172.75      8.37 o 
 -23   4  14       18.92       13.07      7.15 o 
 -22   4  14      596.86      615.24     10.01 o 
 -21   4  14       49.98       55.40      4.71 o 
 -20   4  14        2.17        1.28      4.05 o 
 -19   4  14       34.17       29.22      4.13 o 
 -18   4  14      276.84      299.99      6.59 o 
 -17   4  14       56.72       49.75      4.56 o 
 -16   4  14      327.33      332.73      5.67 o 
 -15   4  14       10.18       11.12      2.58 o 
 -14   4  14      221.32      267.99      4.67 o 
 -13   4  14      147.88      159.38      4.41 o 
 -12   4  14        4.13        6.10      3.25 o 
 -11   4  14        7.64        4.93      3.13 o 
 -10   4  14       14.22        9.38      3.18 o 
  -9   4  14      183.13      111.84      4.20 o 
  -8   4  14      427.96      328.21      6.34 o 
  -7   4  14      740.39      714.62      9.00 o 
  -6   4  14     1027.81     1057.47     11.46 o 
  -5   4  14     1815.18     1743.13     16.76 o 
  -4   4  14      137.02      132.38      5.29 o 
  -3   4  14       48.45       45.54      2.38 o 
  -2   4  14      169.26      147.18      3.96 o 
  -1   4  14       59.55       37.01      2.63 o 
   0   4  14      935.01      929.21      7.74 o 
   1   4  14      475.20      443.00      8.82 o 
   2   4  14      447.56      457.47      4.96 o 
   3   4  14       58.30       63.39      2.74 o 
   4   4  14     1498.83     1381.25     11.49 o 
   5   4  14      185.65      166.53      4.41 o 
   6   4  14     1278.84     1177.29     12.16 o 
   7   4  14     1127.10     1061.20     11.46 o 
   8   4  14     1132.86     1056.80     11.64 o 
   9   4  14      188.68      156.88      4.83 o 
  10   4  14      805.34      748.94      9.57 o 
  11   4  14     2321.95     2338.09     24.91 o 
  12   4  14      783.22      790.30     11.08 o 
  13   4  14      192.97      178.02      6.37 o 
  14   4  14       40.21       33.96      5.07 o 
  15   4  14      289.60      308.49      8.30 o 
  16   4  14      200.84      213.26      8.03 o 
  17   4  14        9.13        6.82      5.77 o 
  18   4  14      578.59      594.76     13.19 o 
  19   4  14      227.13      209.83      6.23 o 
  20   4  14       24.81       19.25      5.48 o 
  21   4  14       23.96       25.57      4.58 o 
 -23   5  14       11.07       21.67      6.06 o 
 -22   5  14      147.56      165.56      7.10 o 
 -21   5  14       95.16       94.03      5.85 o 
 -20   5  14      135.71      147.71      8.30 o 
 -19   5  14      185.45      196.00      6.30 o 
 -18   5  14       64.30       62.81      4.25 o 
 -17   5  14       17.20       18.60      3.79 o 
 -16   5  14      359.81      373.28      5.82 o 
 -15   5  14       76.32       64.26      3.14 o 
 -14   5  14       40.35       38.95      2.74 o 
 -13   5  14      509.29      524.13      8.53 o 
 -12   5  14      329.94      326.27      7.08 o 
 -11   5  14      322.66      291.18      6.86 o 
 -10   5  14       44.19       47.40      4.23 o 
  -9   5  14       93.27       88.63      4.54 o 
  -8   5  14       81.59       66.05      4.29 o 
  -7   5  14        1.91        1.85      3.99 o 
  -6   5  14      382.01      363.00      8.30 o 
  -5   5  14      222.45      195.25      6.19 o 
  -4   5  14     2088.59     2057.96     18.35 o 
  -3   5  14      381.64      341.55      5.70 o 
  -2   5  14        0.11       -3.94      3.94 o 
  -1   5  14      645.18      665.05      8.07 o 
   0   5  14      852.74      833.78     11.71 o 
   1   5  14        1.35        0.74      2.74 o 
   2   5  14       45.71       47.85      3.28 o 
   3   5  14      768.62      712.07      9.86 o 
   4   5  14        6.18        2.16      3.63 o 
   5   5  14      247.67      261.76      6.57 o 
   6   5  14        0.01       -4.20      4.20 o 
   7   5  14       95.44       84.77      4.66 o 
   8   5  14     1086.89     1112.83     13.43 o 
   9   5  14      440.75      429.96      8.19 o 
  10   5  14      133.70      132.04      6.27 o 
  11   5  14      420.80      406.95      8.46 o 
  12   5  14       86.40       75.98      6.08 o 
  13   5  14      549.53      553.69     16.55 o 
  14   5  14       98.23       96.06      6.52 o 
  15   5  14       35.79       27.06      5.88 o 
  16   5  14        4.76       -6.71      6.71 o 
  17   5  14        1.70       -2.49      7.01 o 
  18   5  14      152.46      140.25      9.28 o 
  19   5  14       16.62       39.65     15.42 o 
 -21   6  14       47.31       51.79      7.52 o 
 -20   6  14        0.50        1.18      4.74 o 
 -19   6  14      286.36      339.62      8.23 o 
 -18   6  14       31.20       44.64      4.80 o 
 -17   6  14      132.29      134.11      5.87 o 
 -16   6  14      634.39      659.08      9.45 o 
 -15   6  14       42.22       51.51      3.39 o 
 -14   6  14       20.02       25.16      3.12 o 
 -13   6  14       47.63       49.40      3.57 o 
 -12   6  14      148.56      147.95      4.97 o 
 -11   6  14        4.91        3.42      4.73 o 
 -10   6  14        1.79        1.88      4.56 o 
  -9   6  14      124.17      103.32      5.61 o 
  -8   6  14        8.04        8.74      2.56 o 
  -7   6  14        3.83        3.97      2.56 o 
  -6   6  14        0.39       -0.97      2.74 o 
  -5   6  14      221.51      219.02      5.64 o 
  -4   6  14      547.16      512.89      7.22 o 
  -3   6  14      182.27      193.80      6.99 o 
  -2   6  14       11.95       13.68      3.36 o 
  -1   6  14       67.56       59.39      4.14 o 
   0   6  14      483.39      447.24      9.43 o 
   1   6  14       86.79       80.02      3.72 o 
   2   6  14       14.70       12.40      3.60 o 
   3   6  14      138.21      125.16      4.96 o 
   4   6  14      163.82      176.15      5.71 o 
   5   6  14       24.15       20.55      4.07 o 
   6   6  14      188.10      170.93      9.89 o 
   7   6  14      167.26      172.39      5.65 o 
   8   6  14      117.88      100.47      8.24 o 
   9   6  14      132.95      145.24      5.05 o 
  10   6  14      334.32      316.79      7.02 o 
  11   6  14     1151.12     1173.75     22.16 o 
  12   6  14       81.93       73.34      5.23 o 
  13   6  14      418.95      424.83     10.48 o 
  14   6  14      241.25      246.41     11.84 o 
  15   6  14        8.78       10.75      7.07 o 
  16   6  14       40.45       40.25      7.91 o 
  17   6  14       70.31       81.50     15.97 o 
  18   6  14      144.29      158.59     18.17 o 
 -19   7  14        6.78        7.65      5.25 o 
 -18   7  14       10.28       15.93      5.28 o 
 -17   7  14       20.51       36.63      4.87 o 
 -16   7  14      174.68      195.67      6.09 o 
 -15   7  14       27.46       36.27      4.32 o 
 -14   7  14      132.98      122.61      5.42 o 
 -13   7  14       47.46       50.09      4.36 o 
 -12   7  14       11.78        6.28      3.15 o 
 -11   7  14       26.05       35.33      3.27 o 
 -10   7  14        0.50        0.68      3.12 o 
  -9   7  14      172.26      178.60      5.49 o 
  -8   7  14       13.93       13.87      3.22 o 
  -7   7  14       29.62       20.17      3.22 o 
  -6   7  14      185.45      177.58      5.66 o 
  -5   7  14        0.47       -3.19      3.19 o 
  -4   7  14       47.10       36.62      4.40 o 
  -3   7  14       22.24       14.00      4.12 o 
  -2   7  14        0.99       -1.44      4.12 o 
  -1   7  14      568.13      560.49     15.02 o 
   0   7  14       48.46       53.93      4.79 o 
   1   7  14      137.69      137.50      6.24 o 
   2   7  14      123.37      108.73      5.86 o 
   3   7  14      111.67      111.48      4.85 o 
   4   7  14        3.55       -4.06      4.09 o 
   5   7  14       47.43       42.53      4.63 o 
   6   7  14        0.24       -1.44      3.85 o 
   7   7  14      137.18      137.39      4.96 o 
   8   7  14       46.58       41.61      4.39 o 
   9   7  14        0.32        6.70      4.54 o 
  10   7  14        1.28        8.14      4.70 o 
  11   7  14        3.14        3.50      4.67 o 
  12   7  14       32.14       31.47      6.06 o 
  13   7  14       47.88       62.43      6.53 o 
  14   7  14        7.07       15.54      6.23 o 
  15   7  14      278.70      250.41     13.27 o 
  16   7  14        2.67        3.30     14.87 o 
 -16   8  14        5.28       -6.18      6.18 o 
 -15   8  14      121.34      128.64      5.94 o 
 -14   8  14        8.79       -1.95      4.64 o 
 -13   8  14       70.37       71.30      5.98 o 
 -12   8  14        9.99        9.14      4.49 o 
 -11   8  14       21.79       25.12      4.62 o 
 -10   8  14        0.91        3.25      4.54 o 
  -9   8  14        2.71        0.43      5.24 o 
  -8   8  14       49.46       50.29      4.88 o 
  -7   8  14      219.17      200.36      6.64 o 
  -6   8  14       39.40       26.54      4.80 o 
  -5   8  14        3.15       -2.80      5.02 o 
  -4   8  14       40.99       40.85      5.01 o 
  -3   8  14       24.54       19.95      4.81 o 
  -2   8  14       26.01       16.20      4.86 o 
  -1   8  14      589.11      591.31     13.28 o 
   0   8  14        3.94       -2.14      4.72 o 
   1   8  14       40.71       43.13      5.20 o 
   2   8  14       24.59       16.08      4.39 o 
   3   8  14      474.47      489.13     11.39 o 
   4   8  14       36.93       37.58      4.61 o 
   5   8  14      106.74       98.80      4.55 o 
   6   8  14       27.82       24.26      4.10 o 
   7   8  14       49.96       52.18      4.38 o 
   8   8  14        7.98        5.83      4.52 o 
   9   8  14      218.48      237.08      6.98 o 
  10   8  14        3.82       -2.18      4.57 o 
  11   8  14        2.27       -2.67      5.44 o 
  12   8  14       11.67       15.30      6.55 o 
  13   8  14      265.58      295.16     11.05 o 
 -13   9  14      153.42      131.06     17.07 o 
 -12   9  14        8.21        2.25      5.72 o 
 -11   9  14       79.49       88.30      6.29 o 
 -10   9  14      137.57      134.07      6.25 o 
  -9   9  14        1.13        1.19      4.88 o 
  -8   9  14      131.14      136.79      6.27 o 
  -7   9  14        0.41       -4.52      5.04 o 
  -6   9  14       34.28       22.26      5.07 o 
  -5   9  14      135.08      139.34      6.88 o 
  -4   9  14      202.28      191.66      6.83 o 
  -3   9  14       13.86       13.46      5.30 o 
  -2   9  14        9.27        8.63      5.20 o 
  -1   9  14       15.96       23.57      4.73 o 
   0   9  14       99.75       96.42      5.42 o 
   1   9  14      404.86      442.18      8.73 o 
   2   9  14      114.86      110.96      6.53 o 
   3   9  14       86.02       86.62      5.38 o 
   4   9  14       78.89       89.45      5.39 o 
   5   9  14       96.90       93.26      5.45 o 
   6   9  14        7.69        0.56      5.64 o 
   7   9  14       18.52       18.66      5.84 o 
   8   9  14        0.02       -5.56      5.56 o 
   9   9  14       70.07       64.97      8.32 o 
  -4  10  14       22.83       41.06     11.74 o 
  -3  10  14        1.11       -2.80      5.64 o 
  -2  10  14        0.33        4.04      5.72 o 
  -1  10  14      328.23      343.79      9.90 o 
   0  10  14       11.19        3.07      5.75 o 
   1  10  14      204.59      202.09     20.37 o 
 -25   0  15       86.64       94.68      8.85 o 
 -23   0  15      110.25      110.36      8.45 o 
 -21   0  15       62.42       73.65      5.39 o 
 -19   0  15      426.33      403.05      9.12 o 
 -17   0  15       34.29       31.00      5.17 o 
 -15   0  15       63.21       66.61      3.99 o 
 -13   0  15     1018.81      982.97     11.02 o 
 -11   0  15     1287.62     1333.62     13.77 o 
  -9   0  15      518.05      425.17      5.20 o 
  -7   0  15      381.75      386.03      5.36 o 
  -5   0  15      705.67      681.14     10.18 o 
  -3   0  15        3.63        0.64      2.09 o 
  -1   0  15      578.12      587.81      7.46 o 
   1   0  15      176.81      155.05      4.40 o 
   3   0  15      284.87      315.18      6.27 o 
   5   0  15      634.36      648.41     11.76 o 
   7   0  15     2604.34     2499.40     24.45 o 
   9   0  15     2265.03     2010.51     24.67 o 
  11   0  15     1822.65     1693.81     17.72 o 
  13   0  15       60.39       50.94      4.82 o 
  15   0  15      101.99      103.20      5.67 o 
  17   0  15     1359.40     1377.23     28.08 o 
  19   0  15      250.97      283.41     23.40 o 
  21   0  15       17.33       15.04      9.71 o 
 -26   1  15       29.09       31.58      6.38 o 
 -25   1  15      367.35      391.22      9.27 o 
 -24   1  15        7.82        2.23      5.09 o 
 -23   1  15       72.05       65.27      5.08 o 
 -22   1  15       96.17      100.70      5.82 o 
 -21   1  15        6.36        2.50      4.19 o 
 -20   1  15       21.02       16.41      4.29 o 
 -19   1  15      258.00      247.84      6.71 o 
 -18   1  15        0.52       -0.95      3.43 o 
 -17   1  15      893.75      869.78     11.37 o 
 -16   1  15       34.70       33.20      3.12 o 
 -15   1  15        7.46        7.24      2.59 o 
 -14   1  15      284.82      266.09      4.82 o 
 -13   1  15      229.17      216.46      4.24 o 
 -12   1  15        3.98        4.64      2.22 o 
 -11   1  15     4052.25     4022.91     29.03 o 
 -10   1  15       96.25      101.83      2.68 o 
  -9   1  15     2453.97     2274.90     16.07 o 
  -8   1  15     1447.26     1334.88      9.21 o 
  -7   1  15      242.93      246.95      3.66 o 
  -6   1  15        7.09        0.01      1.84 o 
  -5   1  15        0.02       -1.54      1.54 o 
  -4   1  15      103.17      114.54      2.26 o 
  -3   1  15      784.71      746.79      6.57 o 
  -2   1  15       57.66       53.11      2.25 o 
  -1   1  15       28.38       39.54      1.97 o 
   0   1  15      201.32      238.83      3.37 o 
   1   1  15      260.69      288.92      3.81 o 
   2   1  15       38.19       40.96      2.43 o 
   3   1  15      311.90      293.24      4.45 o 
   4   1  15      129.27      112.60      2.98 o 
   5   1  15     1926.29     1817.07     15.87 o 
   6   1  15     2088.98     1955.33     14.40 o 
   7   1  15     3513.47     3277.81     22.82 o 
   8   1  15     1157.19     1106.72      9.45 o 
   9   1  15     1687.73     1623.76     13.94 o 
  10   1  15      173.46      186.50      4.02 o 
  11   1  15      643.90      670.19      6.62 o 
  12   1  15       33.40       29.20      2.98 o 
  13   1  15       83.81       88.76      3.48 o 
  14   1  15      353.65      348.81      6.53 o 
  15   1  15     1323.96     1396.27     19.17 o 
  16   1  15       42.21       44.33      4.99 o 
  17   1  15        1.05       -0.16      4.72 o 
  18   1  15      451.90      446.54     11.00 o 
  19   1  15       97.89       86.98      7.09 o 
  20   1  15      499.17      492.77     11.62 o 
  21   1  15      243.85      244.78      9.35 o 
  22   1  15        6.44      -13.77     13.77 o 
 -25   2  15      191.44      225.83      9.78 o 
 -24   2  15       56.03       87.25      6.83 o 
 -23   2  15      133.60      132.51      6.60 o 
 -22   2  15       14.60       12.58      4.64 o 
 -21   2  15        2.80        3.56      4.35 o 
 -20   2  15      178.16      157.61      5.35 o 
 -19   2  15      133.97      128.80      4.68 o 
 -18   2  15      652.46      614.00     12.94 o 
 -17   2  15      939.78      948.63     11.41 o 
 -16   2  15        7.59        5.36      2.85 o 
 -15   2  15       10.83        9.92      2.54 o 
 -14   2  15        0.01       -1.37      2.36 o 
 -13   2  15      611.92      581.36      6.26 o 
 -12   2  15      448.45      449.64      5.32 o 
 -11   2  15        2.98        3.30      2.04 o 
 -10   2  15       53.85       56.15      3.11 o 
  -9   2  15       38.33       17.16      3.17 o 
  -8   2  15       22.80       15.64      3.11 o 
  -7   2  15      128.29      109.04      4.80 o 
  -6   2  15      178.81      167.13      4.06 o 
  -5   2  15       36.28       36.53      1.87 o 
  -4   2  15      613.92      548.53      6.02 o 
  -3   2  15      795.61      756.27      6.56 o 
  -2   2  15      286.87      290.26      4.10 o 
  -1   2  15     2259.17     2185.64     14.11 o 
   0   2  15      777.19      679.22      7.25 o 
   1   2  15     1738.95     1666.71     11.62 o 
   2   2  15     1062.06     1061.35      8.62 o 
   3   2  15      429.76      400.78      4.70 o 
   4   2  15      590.80      579.12      6.06 o 
   5   2  15      674.20      698.36      6.77 o 
   6   2  15      820.39      774.83      7.31 o 
   7   2  15      276.22      250.52      4.69 o 
   8   2  15      840.20      783.52      7.62 o 
   9   2  15       17.72       10.01      2.86 o 
  10   2  15       91.59       67.35      3.52 o 
  11   2  15      345.18      307.27      5.76 o 
  12   2  15      222.30      219.69      5.13 o 
  13   2  15        0.11        0.79      3.07 o 
  14   2  15      278.38      292.35      5.79 o 
  15   2  15       19.92       14.57      4.29 o 
  16   2  15        6.87        5.63      4.46 o 
  17   2  15        0.18       -4.49      4.49 o 
  18   2  15      110.79       94.31      5.68 o 
  19   2  15      236.72      253.71      7.62 o 
  20   2  15        3.47       -1.32      7.41 o 
  21   2  15      178.24      189.78     27.26 o 
 -25   3  15       18.46       20.40      5.38 o 
 -24   3  15       84.66       94.25      6.00 o 
 -23   3  15      134.69      137.75      6.19 o 
 -22   3  15        1.05       -4.47      4.47 o 
 -21   3  15      111.79      109.47      5.05 o 
 -20   3  15      480.38      472.62      8.74 o 
 -19   3  15        0.72        0.64      3.81 o 
 -18   3  15      344.48      334.21      8.92 o 
 -17   3  15       44.19       41.01      5.09 o 
 -16   3  15      230.62      220.91      4.92 o 
 -15   3  15      564.81      548.68      6.70 o 
 -14   3  15      890.96      824.90      7.52 o 
 -13   3  15        2.66        9.89      3.30 o 
 -12   3  15        6.85       13.03      3.37 o 
 -11   3  15      284.15      277.72      6.08 o 
 -10   3  15       52.87       59.76      3.69 o 
  -9   3  15      402.30      360.67      6.47 o 
  -8   3  15      649.15      562.09      7.82 o 
  -7   3  15       12.04        9.91      3.30 o 
  -6   3  15      596.42      547.43      7.70 o 
  -5   3  15     1522.42     1447.99     14.28 o 
  -4   3  15       82.21       76.48      3.11 o 
  -3   3  15      889.86      865.42      7.91 o 
  -2   3  15        1.89        0.34      2.10 o 
  -1   3  15      462.63      440.91      4.80 o 
   0   3  15      570.61      567.02      5.22 o 
   1   3  15        2.38       -2.56      2.56 o 
   2   3  15        4.39        6.57      2.21 o 
   3   3  15      416.64      359.96      5.27 o 
   4   3  15     1450.37     1438.40     11.22 o 
   5   3  15      438.24      410.84      5.42 o 
   6   3  15       36.89       21.04      3.68 o 
   7   3  15        9.84       14.06      2.81 o 
   8   3  15     1349.28     1266.91     12.53 o 
   9   3  15       43.08       48.13      4.03 o 
  10   3  15        0.28        5.67      3.73 o 
  11   3  15       64.30       64.38      4.37 o 
  12   3  15      713.80      694.88      9.46 o 
  13   3  15        5.73       11.02      4.47 o 
  14   3  15       58.59       55.48      5.27 o 
  15   3  15      131.74      137.43      6.17 o 
  16   3  15      471.01      484.99     13.01 o 
  17   3  15        0.90       -0.70      3.25 o 
  18   3  15       13.19       15.18      3.65 o 
  19   3  15      542.62      564.85      8.28 o 
  20   3  15       56.49       65.88      7.25 o 
  21   3  15       26.78       25.92      8.32 o 
 -24   4  15        0.96        1.55     11.29 o 
 -23   4  15      212.63      235.23      7.83 o 
 -22   4  15       24.88       26.68      4.57 o 
 -21   4  15       99.65      104.32      5.75 o 
 -20   4  15      138.63      142.01      5.53 o 
 -19   4  15      187.46      189.85      6.60 o 
 -18   4  15       82.41       87.42      4.53 o 
 -17   4  15      353.74      367.31      6.80 o 
 -16   4  15      401.58      408.81      6.12 o 
 -15   4  15        1.61        1.36      2.58 o 
 -14   4  15        4.82        5.40      2.87 o 
 -13   4  15       36.59       41.86      3.53 o 
 -12   4  15      367.12      341.68      6.26 o 
 -11   4  15        0.14       -1.82      3.20 o 
 -10   4  15        2.23        2.82      3.49 o 
  -9   4  15       32.70       18.36      3.64 o 
  -8   4  15      255.95      242.13      9.33 o 
  -7   4  15       41.76       37.17      3.65 o 
  -6   4  15      124.85      110.93      4.24 o 
  -5   4  15      165.51      168.62      4.93 o 
  -4   4  15        7.46       -2.44      3.43 o 
  -3   4  15     1039.38      992.38      8.95 o 
  -2   4  15      382.81      380.03      5.46 o 
  -1   4  15     1316.33     1220.99     11.14 o 
   0   4  15     2793.88     2728.33     21.95 o 
   1   4  15        0.08       -2.81      3.27 o 
   2   4  15     1625.39     1515.39     11.60 o 
   3   4  15       15.94       16.91      2.76 o 
   4   4  15      101.43       86.53      3.52 o 
   5   4  15      283.00      269.72      5.86 o 
   6   4  15       70.86       77.49      4.23 o 
   7   4  15       95.79       87.89      4.19 o 
   8   4  15      196.80      175.09      5.14 o 
   9   4  15       45.05       44.53      4.11 o 
  10   4  15      668.96      677.01      9.25 o 
  11   4  15        1.23        6.13      4.02 o 
  12   4  15      133.87      129.49      5.29 o 
  13   4  15      588.53      583.51      9.88 o 
  14   4  15       11.31       14.39      4.99 o 
  15   4  15      387.13      388.46      9.88 o 
  16   4  15       40.91       50.39      6.67 o 
  17   4  15        2.73        0.63      6.23 o 
  18   4  15      119.15      133.86      7.84 o 
  19   4  15       12.16       18.59      7.95 o 
  20   4  15       85.65      115.09     15.97 o 
 -23   5  15        6.68        8.26     13.22 o 
 -22   5  15      139.20      169.23      8.15 o 
 -21   5  15      402.06      450.14      9.89 o 
 -20   5  15       22.62       15.52      4.77 o 
 -19   5  15        0.88       -2.24      4.19 o 
 -18   5  15       78.21       79.92      4.44 o 
 -17   5  15       17.59       18.45      3.85 o 
 -16   5  15      124.21      119.79      4.96 o 
 -15   5  15     1343.04     1293.36     11.55 o 
 -14   5  15      361.43      368.62      6.23 o 
 -13   5  15      335.37      297.27      7.06 o 
 -12   5  15      225.36      226.06      6.43 o 
 -11   5  15      434.54      428.80      7.82 o 
 -10   5  15       13.21        7.94      3.93 o 
  -9   5  15       32.42       31.36      4.08 o 
  -8   5  15      334.66      306.03      8.99 o 
  -7   5  15        3.01       -0.61      4.41 o 
  -6   5  15      352.43      356.31      7.87 o 
  -5   5  15      604.07      610.62      9.77 o 
  -4   5  15      454.55      445.80      6.33 o 
  -3   5  15      640.99      640.97      8.37 o 
  -2   5  15      270.43      237.49      5.13 o 
  -1   5  15      619.35      619.23      7.83 o 
   0   5  15      723.95      669.27      8.54 o 
   1   5  15      281.71      276.79      4.78 o 
   2   5  15      679.65      685.41      9.20 o 
   3   5  15     2055.13     2027.18     20.51 o 
   4   5  15      218.05      224.62      6.15 o 
   5   5  15        0.25       -3.82      3.82 o 
   6   5  15       51.72       51.55      6.97 o 
   7   5  15        3.92        2.82      4.19 o 
   8   5  15       25.46       29.14      4.52 o 
   9   5  15        6.46       11.77      4.44 o 
  10   5  15       25.16       24.87      4.52 o 
  11   5  15      194.68      197.28      6.57 o 
  12   5  15      328.47      331.44     12.24 o 
  13   5  15     1118.76     1116.17     21.62 o 
  14   5  15        5.86        5.35      5.78 o 
  15   5  15       74.10       65.86      6.53 o 
  16   5  15      131.74      148.49      8.87 o 
  17   5  15      274.30      305.16     12.05 o 
  18   5  15      433.47      517.07     25.88 o 
 -21   6  15      217.59      239.20      9.01 o 
 -20   6  15      162.81      183.41      8.27 o 
 -19   6  15       60.31       64.02      5.50 o 
 -18   6  15      140.16      143.95      6.11 o 
 -17   6  15      397.48      391.76      8.29 o 
 -16   6  15        7.19        2.94      3.78 o 
 -15   6  15      596.05      609.77      7.77 o 
 -14   6  15       59.80       65.65      3.30 o 
 -13   6  15      239.62      205.38      9.64 o 
 -12   6  15      112.31      103.47      5.90 o 
 -11   6  15      183.13      160.36      6.45 o 
 -10   6  15       88.03       71.73      5.46 o 
  -9   6  15       13.60        8.76      4.84 o 
  -8   6  15        1.07        8.76      4.76 o 
  -7   6  15        0.83        3.46      3.17 o 
  -6   6  15       23.74       19.15      2.95 o 
  -5   6  15      301.40      313.30      6.81 o 
  -4   6  15      542.92      558.35      8.15 o 
  -3   6  15       41.57       37.93      3.59 o 
  -2   6  15      152.08      141.97      5.14 o 
  -1   6  15      143.52      138.35      4.92 o 
   0   6  15       12.34       11.46      4.31 o 
   1   6  15        0.07        0.19      5.72 o 
   2   6  15       11.00       10.66      3.54 o 
   3   6  15      129.16      122.86      5.89 o 
   4   6  15       72.86       74.55      4.55 o 
   5   6  15        2.13        3.41      3.94 o 
   6   6  15        3.28        5.27      4.08 o 
   7   6  15        7.44        1.70      4.33 o 
   8   6  15      272.39      280.68      7.23 o 
   9   6  15      150.36      143.18      5.73 o 
  10   6  15       58.93       58.79      5.03 o 
  11   6  15       11.03        8.11      4.67 o 
  12   6  15      150.65      150.23      6.13 o 
  13   6  15      148.31      161.28      7.46 o 
  14   6  15      386.99      383.40     10.55 o 
  15   6  15      231.99      238.18      8.75 o 
  16   6  15      152.11      151.77     17.07 o 
 -19   7  15      125.54      143.51      6.75 o 
 -18   7  15      512.55      546.68     11.13 o 
 -17   7  15       49.69       53.77      5.01 o 
 -16   7  15       12.30        7.97      4.10 o 
 -15   7  15      103.26      100.10      4.81 o 
 -14   7  15       79.58       81.14      4.50 o 
 -13   7  15      136.83      137.63      5.36 o 
 -12   7  15       33.40       32.92      3.19 o 
 -11   7  15      184.55      179.86      4.77 o 
 -10   7  15        1.77       -1.82      2.88 o 
  -9   7  15       75.64       69.30      3.57 o 
  -8   7  15      431.00      412.64      6.85 o 
  -7   7  15      345.78      327.43      6.42 o 
  -6   7  15       22.00       25.84      3.48 o 
  -5   7  15      111.26       99.95      4.06 o 
  -4   7  15      215.01      190.03      6.13 o 
  -3   7  15      144.43      136.61      5.43 o 
  -2   7  15      448.23      454.50     10.61 o 
  -1   7  15       31.97       25.66      4.65 o 
   0   7  15      521.43      498.33     14.15 o 
   1   7  15       80.18       74.30      5.62 o 
   2   7  15      205.18      210.39     12.64 o 
   3   7  15       19.25       15.94      5.21 o 
   4   7  15      333.94      349.46      7.44 o 
   5   7  15       71.51       60.97      4.91 o 
   6   7  15      115.46      127.88      5.51 o 
   7   7  15        5.43       -0.60      4.56 o 
   8   7  15      162.30      170.08      5.49 o 
   9   7  15        3.35        7.68      4.62 o 
  10   7  15      125.70      131.54      5.88 o 
  11   7  15        4.03        4.80      4.82 o 
  12   7  15       38.61       39.36      5.35 o 
  13   7  15      556.69      582.32     19.55 o 
  14   7  15      143.68      148.12      9.03 o 
  15   7  15       74.62       46.81     12.67 o 
 -16   8  15       11.02        7.23      4.93 o 
 -15   8  15        1.13        5.09      4.97 o 
 -14   8  15       20.86       18.83      5.05 o 
 -13   8  15      264.01      283.82      7.90 o 
 -12   8  15       26.94       30.86      6.56 o 
 -11   8  15       25.56       28.02      4.69 o 
 -10   8  15      171.72      160.86      6.94 o 
  -9   8  15        0.06        0.30      4.30 o 
  -8   8  15        4.98       -4.23      4.23 o 
  -7   8  15        0.00       -2.17      4.48 o 
  -6   8  15      339.18      336.42      8.10 o 
  -5   8  15      557.92      576.42     10.03 o 
  -4   8  15       15.39       15.97      4.71 o 
  -3   8  15       40.14       41.25      5.03 o 
  -2   8  15      412.68      444.24     10.95 o 
  -1   8  15        3.44       12.56      5.00 o 
   0   8  15      398.07      406.60      9.45 o 
   1   8  15      435.03      439.74     16.82 o 
   2   8  15      202.61      207.05      7.87 o 
   3   8  15       19.25       11.13      5.12 o 
   4   8  15        4.73       12.62      5.34 o 
   5   8  15       10.82       12.10      4.57 o 
   6   8  15        2.47        0.67      5.07 o 
   7   8  15      125.10      127.10      4.96 o 
   8   8  15      181.51      178.68      6.12 o 
   9   8  15        0.00       -3.31      5.09 o 
  10   8  15      122.98      134.07      5.72 o 
  11   8  15      185.21      220.26     14.78 o 
  12   8  15       16.24       19.32      7.42 o 
 -11   9  15       15.98       12.04      6.09 o 
 -10   9  15       20.98        6.82      8.65 o 
  -9   9  15       50.48       52.61      5.91 o 
  -8   9  15       10.77        8.91      5.13 o 
  -7   9  15      206.99      192.62      8.30 o 
  -6   9  15        2.46       -4.86      5.09 o 
  -5   9  15       52.06       47.80      5.52 o 
  -4   9  15       39.80       35.80      5.55 o 
  -3   9  15       28.81       31.41      5.51 o 
  -2   9  15      181.00      188.79      7.04 o 
  -1   9  15        2.37        8.45      6.53 o 
   0   9  15      139.81      148.25      6.90 o 
   1   9  15      300.74      348.04      9.69 o 
   2   9  15        0.09        6.31      4.82 o 
   3   9  15       73.77       67.34      5.62 o 
   4   9  15        0.42        0.86      4.73 o 
   5   9  15       21.96       25.03      5.26 o 
   6   9  15        6.38        2.39      5.81 o 
   7   9  15       35.37       39.52      6.85 o 
 -24   0  16      350.02      376.50     15.69 o 
 -22   0  16      303.48      297.01     29.19 o 
 -20   0  16      152.52      134.79      8.15 o 
 -18   0  16      768.53      742.12     10.80 o 
 -16   0  16        5.67       -0.10      3.50 o 
 -14   0  16     1896.36     1901.82     21.23 o 
 -12   0  16     1471.09     1470.35     15.04 o 
 -10   0  16       31.71       21.31      2.81 o 
  -8   0  16      789.35      697.02      7.72 o 
  -6   0  16      443.45      433.88      6.27 o 
  -4   0  16       79.98       78.71      3.00 o 
  -2   0  16       10.52        5.24      2.72 o 
   0   0  16     2193.24     2135.73     20.68 o 
   2   0  16     1587.81     1451.01     23.28 o 
   4   0  16      230.40      274.24     12.08 o 
   6   0  16     1307.85     1287.45     15.96 o 
   8   0  16        5.27       -1.87      3.03 o 
  10   0  16     1843.93     1596.30     16.58 o 
  12   0  16      834.70      848.53     10.96 o 
  14   0  16      311.87      298.10      8.10 o 
  16   0  16      368.42      354.29     14.21 o 
  18   0  16     1623.98     1738.59     53.14 o 
  20   0  16       87.30       89.92     10.90 o 
 -25   1  16        0.01        3.77      5.84 o 
 -24   1  16        1.95        1.18      5.61 o 
 -23   1  16      330.24      331.31      8.34 o 
 -22   1  16       21.47       20.32      7.47 o 
 -21   1  16      147.32      148.07      5.64 o 
 -20   1  16       37.42       40.43      4.47 o 
 -19   1  16       63.41       60.52      4.11 o 
 -18   1  16      851.56      912.43     13.43 o 
 -17   1  16       49.11       41.22      3.66 o 
 -16   1  16       70.86       69.92      3.48 o 
 -15   1  16       12.66       10.47      2.94 o 
 -14   1  16       68.56       61.58      2.91 o 
 -13   1  16       47.63       43.54      3.08 o 
 -12   1  16     4737.08     4673.68     35.89 o 
 -11   1  16      205.13      199.74      4.08 o 
 -10   1  16      828.41      814.42      7.33 o 
  -9   1  16     2278.22     2231.14     15.18 o 
  -8   1  16        0.81       -2.13      2.13 o 
  -7   1  16       23.29       31.66      3.27 o 
  -6   1  16       33.22       38.74      2.40 o 
  -5   1  16        3.21        0.40      1.65 o 
  -4   1  16       76.34       70.00      1.95 o 
  -3   1  16     1221.33     1354.39     10.66 o 
  -2   1  16     1386.96     1353.08      9.36 o 
  -1   1  16        5.77       15.31      1.89 o 
   0   1  16        5.41       14.85      2.12 o 
   1   1  16      899.43      833.80      8.29 o 
   2   1  16       36.78       28.76      2.50 o 
   3   1  16     1072.37      995.41      9.11 o 
   4   1  16      425.06      388.41      5.52 o 
   5   1  16       30.54       38.40      2.52 o 
   6   1  16     1608.81     1593.09     12.27 o 
   7   1  16      327.25      296.67      4.87 o 
   8   1  16        0.00       -2.72      2.72 o 
   9   1  16       37.27       39.48      3.06 o 
  10   1  16        3.28        6.23      2.95 o 
  11   1  16       80.39       69.86      2.89 o 
  12   1  16      104.85       86.42      3.63 o 
  13   1  16        3.00        0.31      2.91 o 
  14   1  16      765.82      749.16      8.96 o 
  15   1  16        2.17        1.48      4.00 o 
  16   1  16       32.31       43.15      4.75 o 
  17   1  16       19.23       12.39      4.91 o 
  18   1  16        0.28        5.93      5.03 o 
  19   1  16       76.31       90.81      8.19 o 
  20   1  16       40.64       46.85      7.06 o 
  21   1  16       65.03       77.65     10.90 o 
 -25   2  16        2.15        0.53      5.03 o 
 -24   2  16       58.55       77.62      5.70 o 
 -23   2  16       60.69       49.06      5.07 o 
 -22   2  16        0.00       -4.42      4.42 o 
 -21   2  16      259.94      241.36      7.43 o 
 -20   2  16      329.12      311.97      7.14 o 
 -19   2  16       38.79       40.31      3.88 o 
 -18   2  16      875.88      896.76     11.23 o 
 -17   2  16       55.62       46.28      3.97 o 
 -16   2  16      122.65      135.90      4.32 o 
 -15   2  16       23.02       18.37      2.68 o 
 -14   2  16      192.34      218.27      4.59 o 
 -13   2  16        8.77        9.55      2.41 o 
 -12   2  16        9.54       10.32      2.28 o 
 -11   2  16      270.03      260.19      4.27 o 
 -10   2  16      762.40      696.48      6.81 o 
  -9   2  16     1278.46     1113.22      9.51 o 
  -8   2  16       41.38       57.90      3.55 o 
  -7   2  16      129.37      127.58      3.05 o 
  -6   2  16      236.86      210.34      3.72 o 
  -5   2  16       46.71       59.55      2.39 o 
  -4   2  16      508.94      491.70      5.33 o 
  -3   2  16      258.92      272.73      3.94 o 
  -2   2  16      318.37      294.56      3.35 o 
  -1   2  16      768.01      718.77      5.60 o 
   0   2  16     3985.90     3791.82     23.61 o 
   1   2  16      952.60      893.33      7.72 o 
   2   2  16      460.67      435.13      5.96 o 
   3   2  16        0.00        0.83      2.47 o 
   4   2  16      181.99      164.82      4.00 o 
   5   2  16        0.23        1.58      2.59 o 
   6   2  16       25.97       26.74      2.81 o 
   7   2  16      394.57      362.39      6.31 o 
   8   2  16      617.56      574.44      6.48 o 
   9   2  16        9.07       15.72      3.01 o 
  10   2  16       61.83       75.58      3.70 o 
  11   2  16        3.09       -0.25      3.19 o 
  12   2  16      501.98      512.26      8.33 o 
  13   2  16       88.57       91.85      5.17 o 
  14   2  16      323.22      300.36      7.27 o 
  15   2  16      106.27       94.47      3.72 o 
  16   2  16       28.95       33.32      6.25 o 
  17   2  16      164.28      176.01      6.34 o 
  18   2  16      352.77      368.19      8.63 o 
  19   2  16       29.33       29.43      5.17 o 
  20   2  16        6.19        5.79      5.55 o 
  21   2  16      154.75      166.96      9.34 o 
 -24   3  16      495.42      483.60     10.20 o 
 -23   3  16       13.91        7.84     11.13 o 
 -22   3  16       37.45       37.38      4.97 o 
 -21   3  16       10.21        5.91      4.03 o 
 -20   3  16       72.12       68.84      4.61 o 
 -19   3  16      315.65      296.32      7.81 o 
 -18   3  16      442.98      431.76      9.70 o 
 -17   3  16      289.76      280.46      6.49 o 
 -16   3  16      478.25      526.06      7.17 o 
 -15   3  16      300.34      295.36      5.37 o 
 -14   3  16      211.54      204.26      4.96 o 
 -13   3  16     1540.80     1462.40     13.71 o 
 -12   3  16      474.35      452.83      7.30 o 
 -11   3  16      237.54      225.33      5.92 o 
 -10   3  16       96.91       78.07      3.98 o 
  -9   3  16      459.23      481.77      7.56 o 
  -8   3  16      838.38      808.22      9.66 o 
  -7   3  16     2165.41     2091.11     19.41 o 
  -6   3  16       22.75       21.06      3.48 o 
  -5   3  16       63.31       51.52      5.13 o 
  -4   3  16      131.23      113.11      3.62 o 
  -3   3  16      346.60      353.39      4.99 o 
  -2   3  16      125.26      133.35      3.27 o 
  -1   3  16       64.54       64.85      2.91 o 
   0   3  16      995.24     1011.51      8.89 o 
   1   3  16      146.70      148.53      3.57 o 
   2   3  16     3844.69     3624.31     24.74 o 
   3   3  16      493.59      439.73      5.33 o 
   4   3  16       54.87       57.47      2.88 o 
   5   3  16        6.24       -2.68      2.68 o 
   6   3  16        0.24        3.35      2.74 o 
   7   3  16       52.86       72.50      3.80 o 
   8   3  16      768.33      723.54      7.97 o 
   9   3  16     1951.37     1859.56     21.01 o 
  10   3  16       30.67       31.85      4.27 o 
  11   3  16      236.38      248.62      6.43 o 
  12   3  16      103.11      110.55      4.94 o 
  13   3  16      322.66      323.44      8.34 o 
  14   3  16       66.04       64.79      5.52 o 
  15   3  16       70.29       69.93      5.68 o 
  16   3  16      192.07      189.97      7.83 o 
  17   3  16       80.81       87.45      7.00 o 
  18   3  16        2.02        7.59      6.19 o 
  19   3  16       94.02       92.13      7.69 o 
  20   3  16      148.53      163.87      7.44 o 
 -23   4  16       81.14       91.96      5.93 o 
 -22   4  16      150.55      141.22      5.74 o 
 -21   4  16       53.99       70.72      4.95 o 
 -20   4  16       42.09       52.52      5.31 o 
 -19   4  16       16.45       32.62      4.23 o 
 -18   4  16      360.26      370.45      7.48 o 
 -17   4  16       10.55       15.03      3.80 o 
 -16   4  16      415.95      422.60      6.46 o 
 -15   4  16      121.92      136.24      3.99 o 
 -14   4  16        3.23        5.72      3.89 o 
 -13   4  16      470.83      446.15      6.98 o 
 -12   4  16      129.19      133.82      4.37 o 
 -11   4  16      921.71      879.65      9.82 o 
 -10   4  16      229.99      219.27      5.89 o 
  -9   4  16      334.83      313.78      6.62 o 
  -8   4  16     2155.54     2213.69     20.68 o 
  -7   4  16        1.12       -2.68      3.64 o 
  -6   4  16      132.84      132.86      5.46 o 
  -5   4  16        0.02        1.71      3.46 o 
  -4   4  16      172.10      139.51      3.41 o 
  -3   4  16      442.34      427.86      5.51 o 
  -2   4  16      136.10      120.56      3.80 o 
  -1   4  16      154.71      131.41      3.92 o 
   0   4  16     1520.51     1453.50     16.40 o 
   1   4  16       44.08       42.77      2.58 o 
   2   4  16       35.11       40.82      2.99 o 
   3   4  16       21.86       15.02      2.80 o 
   4   4  16      181.13      192.98      4.87 o 
   5   4  16      146.31      127.85      4.34 o 
   6   4  16      257.19      255.46      6.62 o 
   7   4  16      534.11      532.51     11.51 o 
   8   4  16      288.06      298.86      7.27 o 
   9   4  16       34.23       42.53      6.43 o 
  10   4  16      416.76      417.63      8.16 o 
  11   4  16       92.57       89.14      5.23 o 
  12   4  16       76.84       77.05      5.20 o 
  13   4  16        8.15       -0.94      5.46 o 
  14   4  16       80.53       81.65      8.47 o 
  15   4  16       15.67       18.56      5.77 o 
  16   4  16       14.16       18.05      7.26 o 
  17   4  16       26.99       37.07      8.03 o 
  18   4  16      168.23      150.84      9.51 o 
 -22   5  16       33.32       42.91      9.85 o 
 -21   5  16      118.31      127.83      6.10 o 
 -20   5  16       35.10       33.65      5.07 o 
 -19   5  16        6.74        2.86      4.15 o 
 -18   5  16      150.52      139.78      5.62 o 
 -17   5  16      195.04      217.40      6.21 o 
 -16   5  16      154.35      163.32      4.51 o 
 -15   5  16      617.61      622.31     10.23 o 
 -14   5  16       19.70       13.52      4.35 o 
 -13   5  16      219.93      234.86      6.80 o 
 -12   5  16      222.07      191.02      5.83 o 
 -11   5  16       45.37       44.75      4.32 o 
 -10   5  16      243.45      207.38      5.94 o 
  -9   5  16      843.15      861.08     10.97 o 
  -8   5  16      438.42      458.49      8.77 o 
  -7   5  16      275.26      244.30      8.85 o 
  -6   5  16      348.93      341.02      7.85 o 
  -5   5  16      272.34      279.88      6.01 o 
  -4   5  16       38.24       36.56      3.81 o 
  -3   5  16        1.54        6.49      2.78 o 
  -2   5  16      256.36      243.17      5.78 o 
  -1   5  16      122.00      121.77      4.13 o 
   0   5  16      849.14      784.49     11.49 o 
   1   5  16      315.01      311.13      8.26 o 
   2   5  16      867.26      860.60     15.32 o 
   3   5  16      101.24       98.41      4.40 o 
   4   5  16      113.84      124.65      4.82 o 
   5   5  16      118.51      101.09      4.76 o 
   6   5  16       30.98       27.13      4.24 o 
   7   5  16       43.29       38.10      4.44 o 
   8   5  16       63.72       69.62      4.85 o 
   9   5  16     1524.24     1470.77     18.29 o 
  10   5  16       60.83       55.86      4.94 o 
  11   5  16        7.26       12.98      5.20 o 
  12   5  16      161.31      152.79      9.30 o 
  13   5  16       50.67       61.40      6.22 o 
  14   5  16        8.15       13.11      5.83 o 
  15   5  16        2.33       -1.97      5.96 o 
  16   5  16       81.80       96.97     13.77 o 
  17   5  16        6.69       15.68     10.46 o 
 -20   6  16      111.51      124.44      8.69 o 
 -19   6  16        7.15        3.21      4.87 o 
 -18   6  16        5.76        5.76      4.64 o 
 -17   6  16        9.25       11.54      4.33 o 
 -16   6  16       56.61       62.87      4.49 o 
 -15   6  16      287.38      300.31      6.82 o 
 -14   6  16        5.82        4.30      8.33 o 
 -13   6  16       25.32       17.22      5.21 o 
 -12   6  16       70.84       76.07      5.81 o 
 -11   6  16        0.28       -6.60      6.60 o 
 -10   6  16      186.01      185.68      6.69 o 
  -9   6  16      125.33      122.61      6.05 o 
  -8   6  16      133.21      131.50      8.41 o 
  -7   6  16        1.91        3.46      4.81 o 
  -6   6  16      136.48      128.62      5.04 o 
  -5   6  16       23.48       19.65      3.05 o 
  -4   6  16      197.21      189.73      5.92 o 
  -3   6  16      275.25      289.01      6.32 o 
  -2   6  16       31.41       25.46      3.59 o 
  -1   6  16       98.48       93.30      5.79 o 
   0   6  16      755.02      751.95     22.18 o 
   1   6  16       66.20       64.43      5.21 o 
   2   6  16       63.47       52.85      5.27 o 
   3   6  16      457.43      454.89      7.69 o 
   4   6  16       32.71       35.38      4.17 o 
   5   6  16       20.25       18.78      4.17 o 
   6   6  16        5.25       -2.75      4.23 o 
   7   6  16      318.71      342.93     14.47 o 
   8   6  16       67.10       72.27      5.19 o 
   9   6  16      101.88      109.02      5.53 o 
  10   6  16      369.01      365.81      9.49 o 
  11   6  16      413.88      402.55      9.89 o 
  12   6  16       17.50       21.11      5.84 o 
  13   6  16        6.78       14.19      5.85 o 
  14   6  16        7.14        7.69      6.19 o 
  15   6  16      100.74      103.77     11.62 o 
 -18   7  16      218.71      234.03     17.78 o 
 -17   7  16       30.99       30.36      5.08 o 
 -16   7  16        2.15        3.86      5.62 o 
 -15   7  16        0.10        1.93      5.25 o 
 -14   7  16        0.16       -0.94      3.93 o 
 -13   7  16       27.93       25.05      5.76 o 
 -12   7  16        4.94        9.39      2.96 o 
 -11   7  16      101.36      109.79      3.78 o 
 -10   7  16       16.48       19.20      3.16 o 
  -9   7  16        0.73       -2.10      2.98 o 
  -8   7  16      104.85      112.39      3.99 o 
  -7   7  16        0.58        5.47      3.21 o 
  -6   7  16        7.92        9.84      4.81 o 
  -5   7  16       64.98       63.62      4.65 o 
  -4   7  16       24.68       24.72      4.63 o 
  -3   7  16      493.87      472.28     11.21 o 
  -2   7  16        1.34        7.36      4.40 o 
  -1   7  16      574.77      568.22     18.84 o 
   0   7  16       87.65       74.61      5.60 o 
   1   7  16      121.22      107.75      7.95 o 
   2   7  16      127.02      123.62      6.29 o 
   3   7  16      334.15      339.64      9.00 o 
   4   7  16       11.70        7.75      5.07 o 
   5   7  16       68.75       71.05      7.00 o 
   6   7  16       37.29       29.72      4.89 o 
   7   7  16        5.08        3.90      4.63 o 
   8   7  16      228.51      228.50      7.11 o 
   9   7  16       96.40       90.00      6.39 o 
  10   7  16      227.94      218.22      8.09 o 
  11   7  16      131.91      144.15      6.27 o 
  12   7  16        0.55       -2.73      5.09 o 
  13   7  16        3.78        5.48      7.16 o 
  14   7  16       75.28       92.54      9.73 o 
 -15   8  16       69.59       81.49      5.40 o 
 -14   8  16       27.95       30.08      5.11 o 
 -13   8  16       62.31       65.07      5.49 o 
 -12   8  16      101.75       96.29      5.43 o 
 -11   8  16        9.89        9.87      4.48 o 
 -10   8  16      233.83      242.35      7.10 o 
  -9   8  16      232.89      233.93      6.98 o 
  -8   8  16       35.83       31.32      4.93 o 
  -7   8  16       35.46       45.96      5.59 o 
  -6   8  16      144.91      138.48      5.88 o 
  -5   8  16      204.47      211.44      6.97 o 
  -4   8  16        3.65       -2.36      5.71 o 
  -3   8  16      450.54      465.07     11.85 o 
  -2   8  16      118.32      120.98      5.90 o 
  -1   8  16      252.91      268.46     11.81 o 
   0   8  16       94.61      106.36      5.75 o 
   1   8  16       49.52       58.40      5.45 o 
   2   8  16        0.04       -2.26      4.90 o 
   3   8  16       63.67       68.62      5.60 o 
   4   8  16      122.92      125.58      6.31 o 
   5   8  16       66.08       67.43      6.03 o 
   6   8  16        2.53        9.76      5.23 o 
   7   8  16        0.59       -4.65      4.65 o 
   8   8  16       92.55      104.77      6.19 o 
   9   8  16      162.17      153.73      7.25 o 
  10   8  16      198.22      212.83      7.43 o 
  11   8  16      797.70      789.76     24.30 o 
 -10   9  16       95.87      119.02      7.07 o 
  -9   9  16      150.60      150.02      8.23 o 
  -8   9  16       68.46       67.26      6.04 o 
  -7   9  16       43.94       34.92      5.91 o 
  -6   9  16        1.42       11.56      5.57 o 
  -5   9  16        0.27        2.70      5.06 o 
  -4   9  16      220.24      229.46     10.20 o 
  -3   9  16      788.91      800.89     12.73 o 
  -2   9  16       11.03       12.29      5.41 o 
  -1   9  16      119.50      121.96      6.52 o 
   0   9  16      122.04      134.94      6.79 o 
   1   9  16      153.37      158.70      7.07 o 
   2   9  16       21.33       15.42      6.40 o 
   3   9  16      349.45      366.23     17.80 o 
   4   9  16        9.43        9.25      7.79 o 
   5   9  16        4.84        7.47      5.88 o 
   6   9  16       11.25        3.51      6.36 o 
 -25   0  17      150.04      126.86      9.37 o 
 -23   0  17       96.12      107.03      8.85 o 
 -21   0  17       69.08       61.34      7.33 o 
 -19   0  17        2.26        1.72      6.09 o 
 -17   0  17       13.64       15.65      4.86 o 
 -15   0  17      238.02      235.30     10.09 o 
 -13   0  17       20.93       16.80      3.30 o 
 -11   0  17       26.53       25.78      2.91 o 
  -9   0  17     1695.38     1590.74     15.93 o 
  -7   0  17      143.68      163.44      4.24 o 
  -5   0  17      171.74      153.98      4.28 o 
  -3   0  17       19.60       39.69      4.15 o 
  -1   0  17     4959.82     4804.27     39.93 o 
   1   0  17     1025.84     1126.68     12.59 o 
   3   0  17        0.03       -3.26      3.79 o 
   5   0  17      228.25      196.40      6.53 o 
   7   0  17        2.21        0.70      4.36 o 
   9   0  17      119.27      183.32      6.65 o 
  11   0  17      465.24      452.28      7.71 o 
  13   0  17      585.55      603.62     10.28 o 
  15   0  17      394.95      385.34      9.82 o 
  17   0  17        6.71       -0.13      8.31 o 
  19   0  17       34.63       38.43     11.56 o 
 -25   1  17       75.35       78.63      6.15 o 
 -24   1  17       13.78       14.48      6.60 o 
 -23   1  17       11.10       15.84      5.56 o 
 -22   1  17       12.09       17.57      5.40 o 
 -21   1  17        1.75        3.30      4.21 o 
 -20   1  17       37.10       35.56      4.33 o 
 -19   1  17       15.79       15.67      3.69 o 
 -18   1  17        8.14        2.42      3.51 o 
 -17   1  17        5.82        5.37      3.05 o 
 -16   1  17        4.62        0.46      3.02 o 
 -15   1  17      997.85      976.79     10.42 o 
 -14   1  17      188.91      186.70      4.36 o 
 -13   1  17      248.35      266.07      5.13 o 
 -12   1  17        0.88       -2.60      2.60 o 
 -11   1  17      283.80      243.85      4.52 o 
 -10   1  17      908.48      844.99      8.00 o 
  -9   1  17      180.97      177.28      4.20 o 
  -8   1  17       83.67       70.83      2.56 o 
  -7   1  17       91.27       79.66      3.34 o 
  -6   1  17       23.04       25.91      2.52 o 
  -5   1  17       91.42       87.57      2.43 o 
  -4   1  17     2271.72     2199.06     14.68 o 
  -3   1  17      574.37      557.55      5.98 o 
  -2   1  17     1786.58     1673.82     13.83 o 
  -1   1  17       85.44       75.35      2.39 o 
   0   1  17        0.49       -2.08      2.08 o 
   1   1  17      131.50      122.48      4.22 o 
   2   1  17      179.27      178.38      4.20 o 
   3   1  17      408.62      390.80      5.61 o 
   4   1  17      212.17      194.51      4.54 o 
   5   1  17     1706.59     1567.64     15.31 o 
   6   1  17       75.47       65.03      3.44 o 
   7   1  17      250.17      209.05      4.34 o 
   8   1  17       62.05       49.31      3.17 o 
   9   1  17        0.03        0.54      2.87 o 
  10   1  17       16.00       10.13      3.03 o 
  11   1  17       80.25       70.37      3.48 o 
  12   1  17       31.54       32.47      3.56 o 
  13   1  17       35.10       44.65      3.08 o 
  14   1  17       64.30       64.55      4.84 o 
  15   1  17        5.98        8.52      4.68 o 
  16   1  17       71.03       78.54      5.22 o 
  17   1  17        5.28        7.30      4.82 o 
  18   1  17       28.46       26.95      5.12 o 
  19   1  17      212.00      217.79      7.58 o 
  20   1  17      111.13       97.34     10.70 o 
 -24   2  17        2.73       -4.82      4.82 o 
 -23   2  17      177.79      171.94     11.88 o 
 -22   2  17        9.54       10.31      4.57 o 
 -21   2  17       53.50       54.38      4.85 o 
 -20   2  17       18.81       22.66      3.99 o 
 -19   2  17      266.81      281.21      6.87 o 
 -18   2  17       58.57       56.39      4.03 o 
 -17   2  17      229.19      226.87      6.06 o 
 -16   2  17       10.96        6.03      3.40 o 
 -15   2  17      170.09      154.39      5.02 o 
 -14   2  17        6.84        1.93      2.52 o 
 -13   2  17      186.68      190.38      4.32 o 
 -12   2  17        2.09       -0.05      2.34 o 
 -11   2  17      310.42      258.70      4.37 o 
 -10   2  17      377.35      327.53      4.67 o 
  -9   2  17      122.13       82.85      2.61 o 
  -8   2  17        0.01       -1.94      2.08 o 
  -7   2  17      287.07      266.76      4.98 o 
  -6   2  17      283.43      255.41      4.09 o 
  -5   2  17     1510.50     1471.53     11.35 o 
  -4   2  17      658.14      609.75      6.14 o 
  -3   2  17      702.47      724.41      7.30 o 
  -2   2  17     1106.52     1147.92      9.39 o 
  -1   2  17      745.20      752.30      7.61 o 
   0   2  17      106.22      101.52      3.98 o 
   1   2  17     1256.20     1234.49     10.35 o 
   2   2  17       58.66       47.89      2.95 o 
   3   2  17      146.38      112.15      4.14 o 
   4   2  17      120.42       95.72      3.51 o 
   5   2  17      295.95      277.54      4.75 o 
   6   2  17      903.69      841.19      7.86 o 
   7   2  17      121.05       92.17      3.35 o 
   8   2  17      291.69      259.45      5.26 o 
   9   2  17       46.26       32.72      3.09 o 
  10   2  17      154.96      149.25      4.92 o 
  11   2  17       15.83       18.47      3.48 o 
  12   2  17       65.00       69.11      4.68 o 
  13   2  17       14.27       16.23      4.35 o 
  14   2  17      260.36      275.21      7.29 o 
  15   2  17      113.93      123.64      7.00 o 
  16   2  17      141.83      151.75      7.43 o 
  17   2  17      205.03      209.84      5.91 o 
  18   2  17        0.66        2.46      3.46 o 
  19   2  17       39.42       45.56      4.69 o 
  20   2  17       70.25       76.38      5.88 o 
 -24   3  17        5.51        4.20      5.09 o 
 -23   3  17      119.52      125.84      7.15 o 
 -22   3  17        4.59       -4.57      4.57 o 
 -21   3  17       60.19       63.00      4.59 o 
 -20   3  17       13.61       14.13      7.47 o 
 -19   3  17       21.70       21.94      4.84 o 
 -18   3  17        0.01       -0.49      5.06 o 
 -17   3  17       29.95       24.27      3.87 o 
 -16   3  17       15.88        7.12      3.08 o 
 -15   3  17     1577.53     1585.32     14.99 o 
 -14   3  17        3.08        1.40      2.35 o 
 -13   3  17       70.11       80.08      3.82 o 
 -12   3  17      100.94      105.13      4.51 o 
 -11   3  17        1.10       -0.57      3.46 o 
 -10   3  17        2.10        6.73      3.49 o 
  -9   3  17      810.26      761.20      9.43 o 
  -8   3  17      262.26      259.60      6.13 o 
  -7   3  17        1.54       -3.86      3.86 o 
  -6   3  17        6.58        5.35      4.15 o 
  -5   3  17      987.85      931.86      8.51 o 
  -4   3  17       90.99       87.97      3.49 o 
  -3   3  17     1992.69     1885.75     14.13 o 
  -2   3  17      420.69      415.93      5.53 o 
  -1   3  17      136.03      112.68      3.67 o 
   0   3  17      139.94      132.55      3.55 o 
   1   3  17      410.72      384.98      5.26 o 
   2   3  17      326.03      350.08     10.91 o 
   3   3  17      450.38      465.39      5.91 o 
   4   3  17       97.03       99.70      3.62 o 
   5   3  17      108.67       87.41      3.43 o 
   6   3  17       48.80       62.86      4.01 o 
   7   3  17       19.19        6.19      3.25 o 
   8   3  17        3.48        1.82      3.30 o 
   9   3  17       21.80       23.68      3.54 o 
  10   3  17      155.10      162.48      7.39 o 
  11   3  17       21.17       25.48      4.28 o 
  12   3  17      113.99      113.61      5.16 o 
  13   3  17      123.18      129.92      5.38 o 
  14   3  17       39.74       43.50      6.99 o 
  15   3  17       14.40       11.94      5.93 o 
  16   3  17      117.40      128.99      7.36 o 
  17   3  17      148.59      178.95      8.19 o 
  18   3  17       85.46      108.23      8.89 o 
 -23   4  17        5.81        1.91      5.39 o 
 -22   4  17        4.17        0.40      4.46 o 
 -21   4  17       87.84       80.44      5.06 o 
 -20   4  17      473.46      500.13      8.88 o 
 -19   4  17      236.08      245.35      6.86 o 
 -18   4  17      101.08       92.52      4.66 o 
 -17   4  17      704.06      681.11      9.83 o 
 -16   4  17       12.10       12.65      3.69 o 
 -15   4  17      167.35      147.15      4.80 o 
 -14   4  17      114.21      107.42      4.93 o 
 -13   4  17       93.68       87.12      4.14 o 
 -12   4  17       53.87       49.73      3.87 o 
 -11   4  17        2.36        0.52      3.72 o 
 -10   4  17      173.62      156.80      4.96 o 
  -9   4  17       29.24       28.69      3.95 o 
  -8   4  17       48.75       50.74      4.50 o 
  -7   4  17       87.16       91.33      4.90 o 
  -6   4  17       29.03       27.62      3.82 o 
  -5   4  17       48.74       51.16      4.05 o 
  -4   4  17       99.90       82.45      2.81 o 
  -3   4  17       24.68       22.51      2.99 o 
  -2   4  17       77.81       76.04      3.15 o 
  -1   4  17      296.27      267.75      5.11 o 
   0   4  17      337.97      341.62      5.70 o 
   1   4  17        6.70       11.14      2.68 o 
   2   4  17       82.97       77.01      3.45 o 
   3   4  17      902.09      913.47     11.29 o 
   4   4  17      306.81      279.46      5.64 o 
   5   4  17      508.33      465.77      9.40 o 
   6   4  17       11.61        5.97      3.63 o 
   7   4  17       35.99       29.81      4.31 o 
   8   4  17       39.25       28.62      4.34 o 
   9   4  17      109.47      126.33      5.50 o 
  10   4  17       50.78       49.30      4.88 o 
  11   4  17       10.28       13.91      4.71 o 
  12   4  17       72.20       79.65      5.31 o 
  13   4  17      119.40      138.66      7.47 o 
  14   4  17      541.11      555.02     12.57 o 
  15   4  17      142.51      144.73      7.47 o 
  16   4  17       43.66       56.31      7.87 o 
  17   4  17       54.41       61.29     11.25 o 
 -21   5  17      219.84      226.96      8.47 o 
 -20   5  17       52.03       54.61      7.63 o 
 -19   5  17       67.00       58.13      4.69 o 
 -18   5  17      675.86      672.66     14.95 o 
 -17   5  17       25.42       24.76      4.63 o 
 -16   5  17       54.18       65.30      7.23 o 
 -15   5  17       59.13       67.12      5.29 o 
 -14   5  17      107.54      112.78      5.26 o 
 -13   5  17      633.33      634.27      9.59 o 
 -12   5  17       54.29       44.31      4.46 o 
 -11   5  17        0.96        1.00      4.07 o 
 -10   5  17      223.72      239.77      6.95 o 
  -9   5  17       42.15       36.28      4.79 o 
  -8   5  17      107.50       89.17      5.28 o 
  -7   5  17       10.14        1.83      4.41 o 
  -6   5  17        2.93       -2.69      4.89 o 
  -5   5  17        2.35       -1.15      2.93 o 
  -4   5  17       27.67       37.00      2.88 o 
  -3   5  17      137.89      115.97      5.06 o 
  -2   5  17      181.40      183.59      4.82 o 
  -1   5  17        4.74        5.08      3.34 o 
   0   5  17      582.63      544.53      9.40 o 
   1   5  17       67.68       72.88      5.08 o 
   2   5  17        1.19       -2.93      3.82 o 
   3   5  17       15.21        8.05      3.66 o 
   4   5  17        0.01        0.06      3.85 o 
   5   5  17      420.77      441.33      7.95 o 
   6   5  17      201.71      200.52      7.06 o 
   7   5  17        2.95        2.70      4.24 o 
   8   5  17        0.90        2.00      4.36 o 
   9   5  17       49.46       41.11      4.91 o 
  10   5  17        4.26       14.70      6.13 o 
  11   5  17       73.52       70.90      6.51 o 
  12   5  17        1.21        0.33      6.52 o 
  13   5  17      147.85      134.35      7.23 o 
  14   5  17        0.61       -1.35      6.03 o 
  15   5  17        5.28        7.87      6.24 o 
  16   5  17      162.22      173.65      9.81 o 
 -19   6  17       27.72       25.81      5.43 o 
 -18   6  17      382.44      372.60      9.38 o 
 -17   6  17       86.78       95.58      5.56 o 
 -16   6  17       18.11       20.55      4.35 o 
 -15   6  17      191.44      206.27      7.46 o 
 -14   6  17       80.68       72.85      5.90 o 
 -13   6  17       55.29       57.24      5.61 o 
 -12   6  17       50.58       55.35      5.51 o 
 -11   6  17        2.16        1.75      5.11 o 
 -10   6  17        2.30       -2.19      4.87 o 
  -9   6  17      283.22      314.17     11.04 o 
  -8   6  17      167.40      160.01      6.44 o 
  -7   6  17      540.14      527.32     11.20 o 
  -6   6  17       23.92       22.42      3.10 o 
  -5   6  17      153.11      139.55      4.82 o 
  -4   6  17      450.33      452.63      7.41 o 
  -3   6  17      147.34      149.69      5.20 o 
  -2   6  17       82.36       76.47      5.11 o 
  -1   6  17       15.33       13.01      4.61 o 
   0   6  17        0.28       -0.43      4.53 o 
   1   6  17       78.89       77.93      5.64 o 
   2   6  17      359.26      337.04      8.78 o 
   3   6  17      292.70      303.46      8.44 o 
   4   6  17      163.34      148.20      6.32 o 
   5   6  17      222.82      216.25      6.35 o 
   6   6  17      318.37      317.08      7.56 o 
   7   6  17      200.08      210.01      6.70 o 
   8   6  17        0.03        4.67      4.66 o 
   9   6  17       13.67        7.15      4.69 o 
  10   6  17      620.30      620.86     12.40 o 
  11   6  17      355.79      332.89     11.21 o 
  12   6  17        1.06       11.93      5.98 o 
  13   6  17       65.65       66.08      6.49 o 
  14   6  17      204.33      217.34      9.78 o 
  15   6  17        0.80        0.55     12.11 o 
 -17   7  17      110.46      106.12      8.21 o 
 -16   7  17        2.51        4.72      4.77 o 
 -15   7  17       28.01       34.81      5.21 o 
 -14   7  17       28.61       25.23      5.90 o 
 -13   7  17      116.29      119.92      8.72 o 
 -12   7  17        0.48       -3.33      5.46 o 
 -11   7  17      311.84      323.18      9.75 o 
 -10   7  17      143.55      146.63      7.57 o 
  -9   7  17       37.11       46.00      4.21 o 
  -8   7  17      150.46      143.55      4.79 o 
  -7   7  17      253.22      289.46      5.95 o 
  -6   7  17      178.50      179.18      8.29 o 
  -5   7  17       71.89       62.84      4.72 o 
  -4   7  17      431.97      426.56     12.34 o 
  -3   7  17      242.28      226.85      9.63 o 
  -2   7  17        4.14        5.24      5.25 o 
  -1   7  17      439.47      435.99     11.80 o 
   0   7  17        1.88        1.92      4.80 o 
   1   7  17       90.30       82.60      5.80 o 
   2   7  17       12.16       18.22      5.19 o 
   3   7  17       65.19       55.54      5.66 o 
   4   7  17      122.11      145.50      6.66 o 
   5   7  17      209.22      204.92      7.89 o 
   6   7  17      103.38       84.48      6.28 o 
   7   7  17       54.19       54.56      6.10 o 
   8   7  17      487.29      509.17      9.64 o 
   9   7  17        5.85       17.27      5.76 o 
  10   7  17      138.90      146.02      7.28 o 
  11   7  17        1.79        1.17      6.03 o 
  12   7  17      142.00      155.09     15.42 o 
  13   7  17      213.23      220.85     11.66 o 
 -14   8  17       10.87        5.17      6.98 o 
 -13   8  17       45.72       48.22      5.21 o 
 -12   8  17       31.08       28.41      5.10 o 
 -11   8  17      122.89      127.54      6.60 o 
 -10   8  17       75.55       80.87      5.18 o 
  -9   8  17      354.81      389.11      8.47 o 
  -8   8  17      131.48      147.14      6.34 o 
  -7   8  17       13.67       17.69      6.28 o 
  -6   8  17        7.85        2.16      4.62 o 
  -5   8  17       56.54       57.91      5.18 o 
  -4   8  17       17.63       19.75      5.07 o 
  -3   8  17       51.10       50.76      5.57 o 
  -2   8  17      212.43      224.40      7.22 o 
  -1   8  17        8.28        6.08      4.95 o 
   0   8  17       49.33       44.66      5.31 o 
   1   8  17       20.07       26.01      5.26 o 
   2   8  17        0.33       -2.35      5.16 o 
   3   8  17       30.04       12.46      5.30 o 
   4   8  17       18.14       15.48      5.26 o 
   5   8  17        8.39        7.61      5.43 o 
   6   8  17      146.20      146.67      6.73 o 
   7   8  17       42.44       54.28      7.68 o 
   8   8  17        2.60       -7.71     10.46 o 
   9   8  17       62.27       60.57     12.11 o 
  -8   9  17       65.59       84.21      6.99 o 
  -7   9  17       18.94       25.98      6.17 o 
  -6   9  17       94.20       85.44      7.25 o 
  -5   9  17        5.23        5.09      6.04 o 
  -4   9  17      100.56      109.74      7.88 o 
  -3   9  17       17.13        8.23      6.58 o 
  -2   9  17       16.90       13.69      6.64 o 
  -1   9  17       18.68       21.82      6.79 o 
   0   9  17       59.96       49.94      7.88 o 
   1   9  17       33.74       37.90      7.94 o 
   2   9  17        2.51        5.17      6.80 o 
   3   9  17      322.91      328.75     11.72 o 
 -24   0  18      102.62      102.37     11.29 o 
 -22   0  18      278.31      313.59     14.59 o 
 -20   0  18        3.10       -6.41      6.41 o 
 -18   0  18      131.53      110.46      6.80 o 
 -16   0  18      188.17      192.14      8.17 o 
 -14   0  18      601.61      537.40     14.01 o 
 -12   0  18      371.74      381.70      7.07 o 
 -10   0  18       24.53       36.78      5.22 o 
  -8   0  18      107.51      123.84      4.41 o 
  -6   0  18      167.73      153.74      5.63 o 
  -4   0  18        0.10        1.96      2.71 o 
  -2   0  18     1932.10     1875.25     18.78 o 
   0   0  18     7552.45     7027.61     63.67 o 
   2   0  18      148.51      115.44      5.07 o 
   4   0  18       19.05       13.02      4.29 o 
   6   0  18       45.00       32.23      4.64 o 
   8   0  18     1082.33      917.67     18.76 o 
  10   0  18        0.26        4.39      4.75 o 
  12   0  18      319.96      316.90      6.83 o 
  14   0  18      156.63      142.81      5.92 o 
  16   0  18      335.44      385.40     10.56 o 
  18   0  18     1090.72     1217.29     25.89 o 
  20   0  18      215.52      192.73     18.17 o 
 -24   1  18      127.09      120.60      6.48 o 
 -23   1  18      121.47      131.00      6.55 o 
 -22   1  18       74.89       75.73      5.74 o 
 -21   1  18      470.85      482.70      9.98 o 
 -20   1  18      368.06      395.63      9.13 o 
 -19   1  18      686.55      710.03      9.18 o 
 -18   1  18       22.43       22.66      3.52 o 
 -17   1  18       45.57       44.42      3.29 o 
 -16   1  18      135.05      160.78      4.31 o 
 -15   1  18      400.81      380.34      6.01 o 
 -14   1  18      762.81      720.71      8.13 o 
 -13   1  18       84.68       72.50      3.03 o 
 -12   1  18       30.64       24.32      2.66 o 
 -11   1  18      949.42      903.38      8.51 o 
 -10   1  18       25.22       22.15      2.59 o 
  -9   1  18     2195.72     2126.09     16.52 o 
  -8   1  18        0.00       -3.10      3.10 o 
  -7   1  18      267.03      221.70      4.14 o 
  -6   1  18       80.56       96.40      2.78 o 
  -5   1  18        2.33        4.26      2.32 o 
  -4   1  18     2006.76     2055.39     14.24 o 
  -3   1  18      361.54      364.37      4.57 o 
  -2   1  18      926.62      847.78      8.96 o 
  -1   1  18      100.33       78.59      3.15 o 
   0   1  18      119.23      113.47      3.42 o 
   1   1  18       89.61       90.52      3.29 o 
   2   1  18     1049.57      871.63      8.44 o 
   3   1  18       36.11       35.41      3.06 o 
   4   1  18       15.35        9.60      3.28 o 
   5   1  18       74.56       62.44      3.46 o 
   6   1  18       70.34       76.52      3.65 o 
   7   1  18      177.79      200.27      4.89 o 
   8   1  18        3.36       13.00      2.76 o 
   9   1  18       20.02       27.96      2.99 o 
  10   1  18      117.01      108.00      3.64 o 
  11   1  18      144.39      153.73      4.01 o 
  12   1  18       19.29       17.86      3.46 o 
  13   1  18       75.57       77.54      4.03 o 
  14   1  18      100.76       89.27      4.97 o 
  15   1  18      174.71      203.17      6.17 o 
  16   1  18     1006.40     1074.78     13.44 o 
  17   1  18       37.98       40.23      4.88 o 
  18   1  18       33.11       31.39      5.19 o 
  19   1  18        5.79       12.05      5.99 o 
  20   1  18      125.89      144.27     17.07 o 
 -24   2  18       61.47       67.19      6.55 o 
 -23   2  18      146.69      176.97      9.30 o 
 -22   2  18       36.74       31.29      4.85 o 
 -21   2  18        7.09        8.19      4.44 o 
 -20   2  18        2.86       -3.80      3.80 o 
 -19   2  18       57.58       42.15      4.99 o 
 -18   2  18       87.79       83.13      4.42 o 
 -17   2  18        1.98        6.62      3.62 o 
 -16   2  18       56.31       60.19      3.63 o 
 -15   2  18       30.26       33.29      3.16 o 
 -14   2  18      634.30      642.24      7.38 o 
 -13   2  18      416.20      420.53      5.82 o 
 -12   2  18      963.04      995.34      9.88 o 
 -11   2  18       47.17       52.24      2.82 o 
 -10   2  18      752.57      660.11      9.34 o 
  -9   2  18        0.01       -1.93      2.19 o 
  -8   2  18       32.73       30.85      2.68 o 
  -7   2  18      445.85      435.59      5.22 o 
  -6   2  18      247.02      241.63      4.20 o 
  -5   2  18        3.92       11.29      2.35 o 
  -4   2  18       15.92        3.31      2.31 o 
  -3   2  18      567.02      502.62      6.13 o 
  -2   2  18     1428.24     1410.61     12.27 o 
  -1   2  18       28.59       41.35      2.55 o 
   0   2  18      125.87      142.16      5.00 o 
   1   2  18     1340.92     1225.05     12.53 o 
   2   2  18     1447.21     1273.20     12.46 o 
   3   2  18      210.56      225.86      5.28 o 
   4   2  18      643.50      592.08      7.45 o 
   5   2  18       77.22       81.74      3.55 o 
   6   2  18      154.43      143.75      3.77 o 
   7   2  18        3.82        1.84      2.82 o 
   8   2  18       34.20       13.84      3.00 o 
   9   2  18      129.67       98.40      3.59 o 
  10   2  18        0.11        1.18      3.22 o 
  11   2  18      196.90      180.58      4.82 o 
  12   2  18       68.92       67.16      5.58 o
[truncated: 99,503 more chars]
